# Supplementary material for: Somatic Mutation Patterns in Hemizygous Genomic Regions Unveil Purifying Selection during Tumor Evolution
Source: PLoS Genet. 2016 Dec 27;12(12):e1006506. doi: 10.1371/journal.pgen.1006506 (PMC5189942; doi:10.1371/journal.pgen.1006506)
Supplement: S2 Table — Enrichments are calculated using Fisher’s exact test on genes showing any sign of purifying selection (76 gene set). Pathways are ranked based in increasing enrichment p-values. Tabs show results of enrichment for genes active in GO biological processes (1), CORUM protein complexes (2) and CORUM essential protein complexes (3). Essential protein complexes were defined as protein complexes that contain at least 70% essential genes, in which gene essentiality was determined based on the CRISPR screens by Hart et al. and Wang et al. [9,25]. (XLSX) [file pgen.1006506.s009.xlsx]

## Sheet: 1) GO Biological Processes
	Number of pathway genes in analysis	Number of pathway genes not under purifying selection	Number of pathway genes under purifying selection	Proportion of genes not under purifying selection in pathway (%)	Proportion of genes under purifying selection in pathway (%)	p	q	Pathway genes under purifying selection
RNA_PROCESSING	18	10	8	0.9	10.5	5.10571e-06	0.0027673	INTS10,PRPF8,INTS9,AARS,UPF1,GEMIN5,DDX17,SNW1
MRNA_METABOLIC_PROCESS	6	2	4	0.2	5.3	0.000211637	0.0573536	SMG1,UPF2,GEMIN5,SNW1
TRANSLATION	8	4	4	0.4	5.3	0.000894139	0.130704	TLR4,EIF2AK4,AARS,UPF1
RNA_SPLICING	4	1	3	0.1	3.9	0.000964609	0.130704	PRPF8,GEMIN5,SNW1
MACROMOLECULE_BIOSYNTHETIC_PROCESS	15	10	5	0.9	6.6	0.00170834	0.182986	TLR4,EIF2AK4,AARS,UPF1,CSGALNACT1
NUCLEOBASENUCLEOSIDENUCLEOTIDE_AND_NUCLEIC_ACID_METABOLIC_PROCESS	144	126	18	11.3	23.7	0.00273712	0.182986	INTS10,SMG1,UPF2,REV3L,RSF1,PRPF8,SREBF2,INTS9,CTCF,AARS,CHD4,CHD1,UPF1,CSGALNACT1,GEMIN5,NUP98,DDX17,SNW1
BIOSYNTHETIC_PROCESS	24	18	6	1.6	7.9	0.00301222	0.182986	TLR4,PI4KA,EIF2AK4,AARS,UPF1,CSGALNACT1
CELLULAR_BIOSYNTHETIC_PROCESS	17	12	5	1.1	6.6	0.00317974	0.182986	TLR4,EIF2AK4,AARS,UPF1,CSGALNACT1
RNA_METABOLIC_PROCESS	112	97	15	8.7	19.7	0.0033274	0.182986	INTS10,SMG1,UPF2,RSF1,PRPF8,SREBF2,INTS9,CTCF,AARS,CHD4,CHD1,UPF1,GEMIN5,DDX17,SNW1
RNA_SPLICINGVIA_TRANSESTERIFICATION_REACTIONS	2	0	2	0	2.6	0.00404892	0.182986	GEMIN5,SNW1
NUCLEOBASENUCLEOSIDENUCLEOTIDE_AND_NUCLEIC_ACID_TRANSPORT	6	3	3	0.3	3.9	0.00438895	0.182986	SMG1,UPF2,UPF1
REGULATION_OF_TRANSLATION	6	3	3	0.3	3.9	0.00438895	0.182986	TLR4,EIF2AK4,UPF1
RNA_EXPORT_FROM_NUCLEUS	6	3	3	0.3	3.9	0.00438895	0.182986	SMG1,UPF2,UPF1
DNA_REPLICATION	8	5	3	0.5	3.9	0.0111888	0.394342	REV3L,UPF1,NUP98
MRNA_PROCESSING_GO_0006397	3	1	2	0.1	2.6	0.0116411	0.394342	GEMIN5,SNW1
RNA_CATABOLIC_PROCESS	3	1	2	0.1	2.6	0.0116411	0.394342	SMG1,UPF2
BIOPOLYMER_METABOLIC_PROCESS	191	171	20	15.4	26.3	0.0126935	0.404699	INTS10,SMG1,UPF2,REV3L,RSF1,PRPF8,SREBF2,MINK1,EIF2AK4,INTS9,CTCF,AARS,CHD4,CHD1,UPF1,CSGALNACT1,GEMIN5,NUP98,DDX17,SNW1
NUCLEAR_EXPORT	9	6	3	0.5	3.9	0.0160174	0.482301	SMG1,UPF2,UPF1
NUCLEAR_TRANSPORT	20	16	4	1.4	5.3	0.0343152	0.899127	SMG1,UPF2,UPF1,NUP98
NUCLEOCYTOPLASMIC_TRANSPORT	20	16	4	1.4	5.3	0.0343152	0.899127	SMG1,UPF2,UPF1,NUP98
REGULATION_OF_PROTEIN_METABOLIC_PROCESS	12	9	3	0.8	3.9	0.0364959	0.899127	TLR4,EIF2AK4,UPF1
REGULATION_OF_CELLULAR_PROTEIN_METABOLIC_PROCESS	12	9	3	0.8	3.9	0.0364959	0.899127	TLR4,EIF2AK4,UPF1
GLYCEROPHOSPHOLIPID_METABOLIC_PROCESS	6	4	2	0.4	2.6	0.0512991	1	SMG1,PI4KA
AMINE_METABOLIC_PROCESS	6	4	2	0.4	2.6	0.0512991	1	AARS,CSGALNACT1
PHOSPHOINOSITIDE_METABOLIC_PROCESS	6	4	2	0.4	2.6	0.0512991	1	SMG1,PI4KA
REPRODUCTIVE_PROCESS	7	5	2	0.5	2.6	0.0688874	1	RSF1,MST1R
NITROGEN_COMPOUND_METABOLIC_PROCESS	7	5	2	0.5	2.6	0.0688874	1	AARS,CSGALNACT1
MEMBRANE_LIPID_METABOLIC_PROCESS	8	6	2	0.5	2.6	0.0881203	1	SMG1,PI4KA
CELLULAR_MACROMOLECULE_CATABOLIC_PROCESS	8	6	2	0.5	2.6	0.0881203	1	SMG1,UPF2
PHOSPHOLIPID_METABOLIC_PROCESS	8	6	2	0.5	2.6	0.0881203	1	SMG1,PI4KA
BIOPOLYMER_CATABOLIC_PROCESS	9	7	2	0.6	2.6	0.108721	1	SMG1,UPF2
REGULATION_OF_GENE_EXPRESSION	90	81	9	7.3	11.8	0.113549	1	RSF1,TLR4,SREBF2,EIF2AK4,CTCF,CHD4,CHD1,UPF1,SNW1
LIPID_METABOLIC_PROCESS	19	16	3	1.4	3.9	0.116734	1	SMG1,SREBF2,PI4KA
CELLULAR_COMPONENT_DISASSEMBLY	2	1	1	0.1	1.3	0.124005	1	UPF1
VIRAL_INFECTIOUS_CYCLE	2	1	1	0.1	1.3	0.124005	1	RSF1
VIRAL_REPRODUCTIVE_PROCESS	2	1	1	0.1	1.3	0.124005	1	RSF1
VIRAL_REPRODUCTION	2	1	1	0.1	1.3	0.124005	1	RSF1
TRNA_METABOLIC_PROCESS	2	1	1	0.1	1.3	0.124005	1	AARS
INTERLEUKIN_8_PRODUCTION	2	1	1	0.1	1.3	0.124005	1	TLR4
NEGATIVE_REGULATION_OF_DNA_BINDING	2	1	1	0.1	1.3	0.124005	1	RSF1
NEGATIVE_REGULATION_OF_BINDING	2	1	1	0.1	1.3	0.124005	1	RSF1
CHROMATIN_ASSEMBLY_OR_DISASSEMBLY	2	1	1	0.1	1.3	0.124005	1	RSF1
CARBOXYLIC_ACID_METABOLIC_PROCESS	10	8	2	0.7	2.6	0.130441	1	AARS,CSGALNACT1
ORGANIC_ACID_METABOLIC_PROCESS	10	8	2	0.7	2.6	0.130441	1	AARS,CSGALNACT1
RIBONUCLEOPROTEIN_COMPLEX_BIOGENESIS_AND_ASSEMBLY	10	8	2	0.7	2.6	0.130441	1	EIF2AK4,GEMIN5
MACROMOLECULE_CATABOLIC_PROCESS	10	8	2	0.7	2.6	0.130441	1	SMG1,UPF2
INTRACELLULAR_TRANSPORT	44	39	5	3.5	6.6	0.144986	1	SMG1,UPF2,MYH10,UPF1,NUP98
REPRODUCTION	11	9	2	0.8	2.6	0.153057	1	RSF1,MST1R
ESTABLISHMENT_OF_CELLULAR_LOCALIZATION	45	40	5	3.6	6.6	0.155338	1	SMG1,UPF2,MYH10,UPF1,NUP98
MACROMOLECULAR_COMPLEX_ASSEMBLY	34	30	4	2.7	5.3	0.168083	1	RSF1,EIF2AK4,LLGL1,GEMIN5
CELLULAR_COMPONENT_ASSEMBLY	34	30	4	2.7	5.3	0.168083	1	RSF1,EIF2AK4,LLGL1,GEMIN5
CELLULAR_CATABOLIC_PROCESS	12	10	2	0.9	2.6	0.17637	1	SMG1,UPF2
REGULATION_OF_TRANSCRIPTION_FROM_RNA_POLYMERASE_II_PROMOTER	47	42	5	3.8	6.6	0.176938	1	SREBF2,CTCF,CHD4,CHD1,SNW1
CELLULAR_LOCALIZATION	47	42	5	3.8	6.6	0.176938	1	SMG1,UPF2,MYH10,UPF1,NUP98
TRANSLATIONAL_INITIATION	3	2	1	0.2	1.3	0.180187	1	EIF2AK4
REGULATION_OF_TRANSLATIONAL_INITIATION	3	2	1	0.2	1.3	0.180187	1	EIF2AK4
POSITIVE_REGULATION_OF_CELLULAR_PROTEIN_METABOLIC_PROCESS	3	2	1	0.2	1.3	0.180187	1	TLR4
LEUKOCYTE_ACTIVATION	3	2	1	0.2	1.3	0.180187	1	TLR4
SYNAPTIC_TRANSMISSION	3	2	1	0.2	1.3	0.180187	1	PI4KA
REGULATION_OF_CELLULAR_COMPONENT_SIZE	3	2	1	0.2	1.3	0.180187	1	ALS2
POSITIVE_REGULATION_OF_PROTEIN_METABOLIC_PROCESS	3	2	1	0.2	1.3	0.180187	1	TLR4
DNA_DEPENDENT_DNA_REPLICATION	3	2	1	0.2	1.3	0.180187	1	REV3L
DNA_PACKAGING	3	2	1	0.2	1.3	0.180187	1	RSF1
CARBOHYDRATE_BIOSYNTHETIC_PROCESS	3	2	1	0.2	1.3	0.180187	1	CSGALNACT1
REGULATION_OF_CELLULAR_METABOLIC_PROCESS	101	92	9	8.3	11.8	0.189703	1	RSF1,TLR4,SREBF2,EIF2AK4,CTCF,CHD4,CHD1,UPF1,SNW1
REGULATION_OF_METABOLIC_PROCESS	101	92	9	8.3	11.8	0.189703	1	RSF1,TLR4,SREBF2,EIF2AK4,CTCF,CHD4,CHD1,UPF1,SNW1
CELLULAR_LIPID_METABOLIC_PROCESS	14	12	2	1.1	2.6	0.224388	1	SMG1,PI4KA
CATABOLIC_PROCESS	14	12	2	1.1	2.6	0.224388	1	SMG1,UPF2
PHOSPHOLIPID_BIOSYNTHETIC_PROCESS	4	3	1	0.3	1.3	0.23281	1	PI4KA
CYTOKINESIS	4	3	1	0.3	1.3	0.23281	1	MYH10
GLYCEROPHOSPHOLIPID_BIOSYNTHETIC_PROCESS	4	3	1	0.3	1.3	0.23281	1	PI4KA
PROTEIN_AUTOPROCESSING	4	3	1	0.3	1.3	0.23281	1	SMG1
CELL_ACTIVATION	4	3	1	0.3	1.3	0.23281	1	TLR4
NEURITE_DEVELOPMENT	4	3	1	0.3	1.3	0.23281	1	ALS2
RESPONSE_TO_NUTRIENT	4	3	1	0.3	1.3	0.23281	1	ENPP1
PROTEIN_AMINO_ACID_AUTOPHOSPHORYLATION	4	3	1	0.3	1.3	0.23281	1	SMG1
AMINO_ACID_METABOLIC_PROCESS	4	3	1	0.3	1.3	0.23281	1	AARS
MEMBRANE_LIPID_BIOSYNTHETIC_PROCESS	4	3	1	0.3	1.3	0.23281	1	PI4KA
CELLULAR_MORPHOGENESIS_DURING_DIFFERENTIATION	4	3	1	0.3	1.3	0.23281	1	ALS2
PROTEIN_RNA_COMPLEX_ASSEMBLY	4	3	1	0.3	1.3	0.23281	1	EIF2AK4
AMINO_ACID_AND_DERIVATIVE_METABOLIC_PROCESS	4	3	1	0.3	1.3	0.23281	1	AARS
REGULATION_OF_RHO_GTPASE_ACTIVITY	4	3	1	0.3	1.3	0.23281	1	ALS2
PHOSPHOINOSITIDE_BIOSYNTHETIC_PROCESS	4	3	1	0.3	1.3	0.23281	1	PI4KA
ACTIN_FILAMENT_BASED_MOVEMENT	4	3	1	0.3	1.3	0.23281	1	MYH10
TRANSMISSION_OF_NERVE_IMPULSE	4	3	1	0.3	1.3	0.23281	1	PI4KA
DNA_METABOLIC_PROCESS	27	24	3	2.2	3.9	0.246778	1	REV3L,UPF1,NUP98
NEUROLOGICAL_SYSTEM_PROCESS	15	13	2	1.2	2.6	0.248794	1	PI4KA,ABLIM1
PROTEIN_METABOLIC_PROCESS	109	100	9	9	11.8	0.256459	1	SMG1,TLR4,MINK1,EIF2AK4,AARS,UPF1,LLGL1,CSGALNACT1,GEMIN5
NEGATIVE_REGULATION_OF_NUCLEOBASENUCLEOSIDENUCLEOTIDE_AND_NUCLEIC_ACID_METABOLIC_PROCESS	28	25	3	2.3	3.9	0.264556	1	RSF1,CTCF,SNW1
NEGATIVE_REGULATION_OF_TRANSCRIPTION	28	25	3	2.3	3.9	0.264556	1	RSF1,CTCF,SNW1
REGULATION_OF_RHO_PROTEIN_SIGNAL_TRANSDUCTION	5	4	1	0.4	1.3	0.282097	1	ALS2
REGULATION_OF_DNA_BINDING	5	4	1	0.4	1.3	0.282097	1	RSF1
SEXUAL_REPRODUCTION	5	4	1	0.4	1.3	0.282097	1	MST1R
TRANSCRIPTION_INITIATION	5	4	1	0.4	1.3	0.282097	1	RSF1
CYTOKINE_PRODUCTION	5	4	1	0.4	1.3	0.282097	1	TLR4
MONOCARBOXYLIC_ACID_METABOLIC_PROCESS	5	4	1	0.4	1.3	0.282097	1	CSGALNACT1
CELL_DIVISION	5	4	1	0.4	1.3	0.282097	1	MYH10
PROTEIN_PROCESSING	5	4	1	0.4	1.3	0.282097	1	SMG1
RECEPTOR_MEDIATED_ENDOCYTOSIS	5	4	1	0.4	1.3	0.282097	1	SORL1
NEURON_DIFFERENTIATION	5	4	1	0.4	1.3	0.282097	1	ALS2
NEURON_DEVELOPMENT	5	4	1	0.4	1.3	0.282097	1	ALS2
REGULATION_OF_GTPASE_ACTIVITY	5	4	1	0.4	1.3	0.282097	1	ALS2
REGULATION_OF_RAS_GTPASE_ACTIVITY	5	4	1	0.4	1.3	0.282097	1	ALS2
SYSTEM_PROCESS	29	26	3	2.3	3.9	0.282496	1	PI4KA,GUCY1A3,ABLIM1
TRANSPORT	70	64	6	5.8	7.9	0.287743	1	SMG1,UPF2,SORL1,MYH10,UPF1,NUP98
REGULATION_OF_CELLULAR_COMPONENT_ORGANIZATION_AND_BIOGENESIS	17	15	2	1.4	2.6	0.297772	1	EIF2AK4,UPF1
ESTABLISHMENT_OF_LOCALIZATION	73	67	6	6	7.9	0.322766	1	SMG1,UPF2,SORL1,MYH10,UPF1,NUP98
CHROMATIN_REMODELING	6	5	1	0.5	1.3	0.328257	1	RSF1
PROTEIN_DNA_COMPLEX_ASSEMBLY	6	5	1	0.5	1.3	0.328257	1	RSF1
RESPONSE_TO_NUTRIENT_LEVELS	6	5	1	0.5	1.3	0.328257	1	ENPP1
LIPID_BIOSYNTHETIC_PROCESS	6	5	1	0.5	1.3	0.328257	1	PI4KA
CELLULAR_CARBOHYDRATE_METABOLIC_PROCESS	6	5	1	0.5	1.3	0.328257	1	CSGALNACT1
REGULATION_OF_BINDING	6	5	1	0.5	1.3	0.328257	1	RSF1
REGULATION_OF_TRANSCRIPTIONDNA_DEPENDENT	74	68	6	6.1	7.9	0.334599	1	RSF1,SREBF2,CTCF,CHD4,CHD1,SNW1
NEGATIVE_REGULATION_OF_CELLULAR_METABOLIC_PROCESS	32	29	3	2.6	3.9	0.336822	1	RSF1,CTCF,SNW1
MACROMOLECULE_LOCALIZATION	32	29	3	2.6	3.9	0.336822	1	SMG1,UPF2,UPF1
NEGATIVE_REGULATION_OF_METABOLIC_PROCESS	32	29	3	2.6	3.9	0.336822	1	RSF1,CTCF,SNW1
REGULATION_OF_RNA_METABOLIC_PROCESS	75	69	6	6.2	7.9	0.346492	1	RSF1,SREBF2,CTCF,CHD4,CHD1,SNW1
POSITIVE_REGULATION_OF_METABOLIC_PROCESS	33	30	3	2.7	3.9	0.354958	1	RSF1,TLR4,CTCF
POSITIVE_REGULATION_OF_CELLULAR_METABOLIC_PROCESS	33	30	3	2.7	3.9	0.354958	1	RSF1,TLR4,CTCF
ACTIN_FILAMENT_BASED_PROCESS	20	18	2	1.6	2.6	0.370193	1	MYH10,LLGL1
RESPONSE_TO_EXTRACELLULAR_STIMULUS	7	6	1	0.5	1.3	0.371485	1	ENPP1
GENERATION_OF_PRECURSOR_METABOLITES_AND_ENERGY	7	6	1	0.5	1.3	0.371485	1	ENPP1
GENERATION_OF_NEURONS	7	6	1	0.5	1.3	0.371485	1	ALS2
NEUROGENESIS	7	6	1	0.5	1.3	0.371485	1	ALS2
CYTOSKELETON_DEPENDENT_INTRACELLULAR_TRANSPORT	7	6	1	0.5	1.3	0.371485	1	MYH10
PROTEIN_AMINO_ACID_PHOSPHORYLATION	34	31	3	2.8	3.9	0.373042	1	SMG1,MINK1,EIF2AK4
CELLULAR_PROTEIN_METABOLIC_PROCESS	93	86	7	7.7	9.2	0.385248	1	SMG1,TLR4,MINK1,EIF2AK4,AARS,UPF1,CSGALNACT1
CELLULAR_MACROMOLECULE_METABOLIC_PROCESS	93	86	7	7.7	9.2	0.385248	1	SMG1,TLR4,MINK1,EIF2AK4,AARS,UPF1,CSGALNACT1
NEGATIVE_REGULATION_OF_TRANSCRIPTION_DNA_DEPENDENT	21	19	2	1.7	2.6	0.393747	1	RSF1,CTCF
NEGATIVE_REGULATION_OF_RNA_METABOLIC_PROCESS	21	19	2	1.7	2.6	0.393747	1	RSF1,CTCF
JNK_CASCADE	8	7	1	0.6	1.3	0.411965	1	MINK1
REGULATION_OF_RAS_PROTEIN_SIGNAL_TRANSDUCTION	8	7	1	0.6	1.3	0.411965	1	ALS2
RHO_PROTEIN_SIGNAL_TRANSDUCTION	8	7	1	0.6	1.3	0.411965	1	ALS2
REGULATION_OF_TRANSCRIPTION	83	77	6	6.9	7.9	0.442374	1	RSF1,SREBF2,CTCF,CHD4,CHD1,SNW1
TRANSCRIPTION_FROM_RNA_POLYMERASE_II_PROMOTER	68	63	5	5.7	6.6	0.443852	1	SREBF2,CTCF,CHD4,CHD1,SNW1
PHOSPHORYLATION	38	35	3	3.2	3.9	0.444205	1	SMG1,MINK1,EIF2AK4
REGULATION_OF_HYDROLASE_ACTIVITY	9	8	1	0.7	1.3	0.449871	1	ALS2
REGULATION_OF_SMALL_GTPASE_MEDIATED_SIGNAL_TRANSDUCTION	9	8	1	0.7	1.3	0.449871	1	ALS2
CARBOHYDRATE_METABOLIC_PROCESS	9	8	1	0.7	1.3	0.449871	1	CSGALNACT1
STRESS_ACTIVATED_PROTEIN_KINASE_SIGNALING_PATHWAY	9	8	1	0.7	1.3	0.449871	1	MINK1
POSITIVE_REGULATION_OF_CELLULAR_PROCESS	69	64	5	5.8	6.6	0.456945	1	RSF1,MST1R,TLR4,PPP1R13B,CTCF
PROTEIN_COMPLEX_ASSEMBLY	24	22	2	2	2.6	0.46188	1	LLGL1,GEMIN5
REGULATION_OF_NUCLEOBASENUCLEOSIDENUCLEOTIDE_AND_NUCLEIC_ACID_METABOLIC_PROCESS	86	80	6	7.2	7.9	0.477956	1	RSF1,SREBF2,CTCF,CHD4,CHD1,SNW1
POSITIVE_REGULATION_OF_BIOLOGICAL_PROCESS	71	66	5	5.9	6.6	0.482887	1	RSF1,MST1R,TLR4,PPP1R13B,CTCF
POSITIVE_REGULATION_OF_TRANSCRIPTIONDNA_DEPENDENT	25	23	2	2.1	2.6	0.483617	1	RSF1,CTCF
DEFENSE_RESPONSE	10	9	1	0.8	1.3	0.485363	1	MST1R
PEPTIDYL_AMINO_ACID_MODIFICATION	10	9	1	0.8	1.3	0.485363	1	SMG1
POSITIVE_REGULATION_OF_TRANSFERASE_ACTIVITY	10	9	1	0.8	1.3	0.485363	1	ALS2
CELL_CYCLE_GO_0007049	41	38	3	3.4	3.9	0.495564	1	PPP1R13B,MYH10,UPF1
POSITIVE_REGULATION_OF_RNA_METABOLIC_PROCESS	26	24	2	2.2	2.6	0.504817	1	RSF1,CTCF
POSITIVE_REGULATION_OF_CELL_PROLIFERATION	11	10	1	0.9	1.3	0.518594	1	MST1R
SENSORY_PERCEPTION	11	10	1	0.9	1.3	0.518594	1	ABLIM1
POSITIVE_REGULATION_OF_TRANSCRIPTION	27	25	2	2.3	2.6	0.52546	1	RSF1,CTCF
TRANSCRIPTION_DNA_DEPENDENT	91	85	6	7.7	7.9	0.53579	1	RSF1,SREBF2,CTCF,CHD4,CHD1,SNW1
RNA_BIOSYNTHETIC_PROCESS	91	85	6	7.7	7.9	0.53579	1	RSF1,SREBF2,CTCF,CHD4,CHD1,SNW1
NEGATIVE_REGULATION_OF_CELL_CYCLE	12	11	1	1	1.3	0.549705	1	PPP1R13B
CELL_CELL_SIGNALING	12	11	1	1	1.3	0.549705	1	PI4KA
CHROMATIN_MODIFICATION	12	11	1	1	1.3	0.549705	1	RSF1
POSITIVE_REGULATION_OF_NUCLEOBASENUCLEOSIDENUCLEOTIDE_AND_NUCLEIC_ACID_METABOLIC_PROCESS	29	27	2	2.4	2.6	0.565014	1	RSF1,CTCF
RAS_PROTEIN_SIGNAL_TRANSDUCTION	13	12	1	1.1	1.3	0.57883	1	ALS2
NEGATIVE_REGULATION_OF_TRANSCRIPTION_FROM_RNA_POLYMERASE_II_PROMOTER	13	12	1	1.1	1.3	0.57883	1	CTCF
MAPKKK_CASCADE_GO_0000165	14	13	1	1.2	1.3	0.606095	1	MINK1
ESTABLISHMENT_AND_OR_MAINTENANCE_OF_CHROMATIN_ARCHITECTURE	14	13	1	1.2	1.3	0.606095	1	RSF1
NEGATIVE_REGULATION_OF_CELLULAR_PROCESS	65	61	4	5.5	5.3	0.610678	1	RSF1,PPP1R13B,CTCF,SNW1
DNA_REPAIR	15	14	1	1.3	1.3	0.631617	1	UPF1
TRANSCRIPTION	100	94	6	8.5	7.9	0.632657	1	RSF1,SREBF2,CTCF,CHD4,CHD1,SNW1
REGULATION_OF_MOLECULAR_FUNCTION	34	32	2	2.9	2.6	0.653476	1	RSF1,ALS2
CYTOSKELETON_ORGANIZATION_AND_BIOGENESIS	34	32	2	2.9	2.6	0.653476	1	MYH10,LLGL1
RESPONSE_TO_CHEMICAL_STIMULUS	16	15	1	1.4	1.3	0.655505	1	ENPP1
MEMBRANE_ORGANIZATION_AND_BIOGENESIS	16	15	1	1.4	1.3	0.655505	1	SORL1
NEGATIVE_REGULATION_OF_BIOLOGICAL_PROCESS	69	65	4	5.9	5.3	0.659047	1	RSF1,PPP1R13B,CTCF,SNW1
ACTIN_CYTOSKELETON_ORGANIZATION_AND_BIOGENESIS	17	16	1	1.4	1.3	0.677863	1	LLGL1
SMALL_GTPASE_MEDIATED_SIGNAL_TRANSDUCTION	17	16	1	1.4	1.3	0.677863	1	ALS2
POSITIVE_REGULATION_OF_CATALYTIC_ACTIVITY	18	17	1	1.5	1.3	0.698789	1	ALS2
RESPONSE_TO_DNA_DAMAGE_STIMULUS	18	17	1	1.5	1.3	0.698789	1	UPF1
REGULATION_OF_CELL_CYCLE	18	17	1	1.5	1.3	0.698789	1	PPP1R13B
POST_TRANSLATIONAL_PROTEIN_MODIFICATION	57	54	3	4.9	3.9	0.722263	1	SMG1,MINK1,EIF2AK4
REGULATION_OF_PROTEIN_KINASE_ACTIVITY	20	19	1	1.7	1.3	0.736696	1	ALS2
REGULATION_OF_KINASE_ACTIVITY	21	20	1	1.8	1.3	0.753844	1	ALS2
RESPONSE_TO_ENDOGENOUS_STIMULUS	21	20	1	1.8	1.3	0.753844	1	UPF1
REGULATION_OF_TRANSFERASE_ACTIVITY	21	20	1	1.8	1.3	0.753844	1	ALS2
REGULATION_OF_SIGNAL_TRANSDUCTION	21	20	1	1.8	1.3	0.753844	1	ALS2
CHROMOSOME_ORGANIZATION_AND_BIOGENESIS	21	20	1	1.8	1.3	0.753844	1	RSF1
RESPONSE_TO_STRESS	42	40	2	3.6	2.6	0.764925	1	MINK1,UPF1
ORGAN_MORPHOGENESIS	22	21	1	1.9	1.3	0.769888	1	ABLIM1
POSITIVE_REGULATION_OF_DEVELOPMENTAL_PROCESS	22	21	1	1.9	1.3	0.769888	1	PPP1R13B
VESICLE_MEDIATED_TRANSPORT	22	21	1	1.9	1.3	0.769888	1	SORL1
ANATOMICAL_STRUCTURE_MORPHOGENESIS	43	41	2	3.7	2.6	0.776457	1	ALS2,ABLIM1
INTRACELLULAR_SIGNALING_CASCADE	63	60	3	5.4	3.9	0.784246	1	MINK1,GUCY1A3,ALS2
IMMUNE_SYSTEM_PROCESS	24	23	1	2.1	1.3	0.798944	1	TLR4
RESPONSE_TO_EXTERNAL_STIMULUS	24	23	1	2.1	1.3	0.798944	1	ENPP1
PROTEIN_MODIFICATION_PROCESS	66	63	3	5.7	3.9	0.810777	1	SMG1,MINK1,EIF2AK4
NERVOUS_SYSTEM_DEVELOPMENT	25	24	1	2.2	1.3	0.812083	1	ALS2
CELL_CYCLE_PROCESS	25	24	1	2.2	1.3	0.812083	1	MYH10
BIOPOLYMER_MODIFICATION	68	65	3	5.9	3.9	0.826923	1	SMG1,MINK1,EIF2AK4
CELL_DEVELOPMENT	48	46	2	4.1	2.6	0.827071	1	PPP1R13B,ALS2
REGULATION_OF_APOPTOSIS	27	26	1	2.3	1.3	0.83587	1	PPP1R13B
REGULATION_OF_PROGRAMMED_CELL_DEATH	27	26	1	2.3	1.3	0.83587	1	PPP1R13B
PROTEIN_KINASE_CASCADE	28	27	1	2.4	1.3	0.846623	1	MINK1
REGULATION_OF_CATALYTIC_ACTIVITY	29	28	1	2.5	1.3	0.856681	1	ALS2
REGULATION_OF_CELL_PROLIFERATION	30	29	1	2.6	1.3	0.866087	1	MST1R
ORGANELLE_ORGANIZATION_AND_BIOGENESIS	75	72	3	6.5	3.9	0.874601	1	RSF1,MYH10,LLGL1
REGULATION_OF_BIOLOGICAL_QUALITY	36	35	1	3.2	1.3	0.911002	1	ALS2
PROGRAMMED_CELL_DEATH	36	35	1	3.2	1.3	0.911002	1	PPP1R13B
APOPTOSIS_GO	36	35	1	3.2	1.3	0.911002	1	PPP1R13B
REGULATION_OF_DEVELOPMENTAL_PROCESS	41	40	1	3.6	1.3	0.936791	1	PPP1R13B
CELL_PROLIFERATION_GO_0008283	43	42	1	3.8	1.3	0.9449	1	MST1R
MULTICELLULAR_ORGANISMAL_DEVELOPMENT	96	93	3	8.4	3.9	0.956014	1	MINK1,ALS2,ABLIM1
SIGNAL_TRANSDUCTION	140	135	5	12.2	6.6	0.958762	1	MST1R,TLR4,MINK1,GUCY1A3,ALS2
SYSTEM_DEVELOPMENT	78	76	2	6.8	2.6	0.967787	1	ALS2,ABLIM1
ORGAN_DEVELOPMENT	57	56	1	5	1.3	0.979073	1	ABLIM1
ANATOMICAL_STRUCTURE_DEVELOPMENT	93	91	2	8.2	2.6	0.987001	1	ALS2,ABLIM1
PROTEIN_OLIGOMERIZATION	5	5	0	0.5	0	1	1
REGULATION_OF_TRANSFORMING_GROWTH_FACTOR_BETA_RECEPTOR_SIGNALING_PATHWAY	2	2	0	0.2	0	1	1
RESPONSE_TO_VIRUS	2	2	0	0.2	0	1	1
MUSCLE_DEVELOPMENT	13	13	0	1.2	0	1	1
POSITIVE_REGULATION_OF_CELL_DIFFERENTIATION	2	2	0	0.2	0	1	1
ACTIN_FILAMENT_ORGANIZATION	5	5	0	0.5	0	1	1
NUCLEOBASENUCLEOSIDE_AND_NUCLEOTIDE_METABOLIC_PROCESS	4	4	0	0.4	0	1	1
NUCLEAR_IMPORT	9	9	0	0.8	0	1	1
POSITIVE_REGULATION_OF_RESPONSE_TO_STIMULUS	2	2	0	0.2	0	1	1
POSITIVE_REGULATION_OF_SIGNAL_TRANSDUCTION	7	7	0	0.6	0	1	1
ESTABLISHMENT_OF_PROTEIN_LOCALIZATION	22	22	0	2	0	1	1
HEMOSTASIS	6	6	0	0.5	0	1	1
ENZYME_LINKED_RECEPTOR_PROTEIN_SIGNALING_PATHWAY	21	21	0	1.9	0	1	1
GLUCOSE_METABOLIC_PROCESS	2	2	0	0.2	0	1	1
LYSOSOME_ORGANIZATION_AND_BIOGENESIS	4	4	0	0.4	0	1	1
G_PROTEIN_SIGNALING_COUPLED_TO_IP3_SECOND_MESSENGERPHOSPHOLIPASE_C_ACTIVATING	2	2	0	0.2	0	1	1
ONE_CARBON_COMPOUND_METABOLIC_PROCESS	5	5	0	0.5	0	1	1
MULTI_ORGANISM_PROCESS	8	8	0	0.7	0	1	1
JAK_STAT_CASCADE	2	2	0	0.2	0	1	1
GLYCOPROTEIN_METABOLIC_PROCESS	2	2	0	0.2	0	1	1
INSULIN_RECEPTOR_SIGNALING_PATHWAY	4	4	0	0.4	0	1	1
NEGATIVE_REGULATION_OF_CELLULAR_PROTEIN_METABOLIC_PROCESS	2	2	0	0.2	0	1	1
NEGATIVE_REGULATION_OF_APOPTOSIS	7	7	0	0.6	0	1	1
N_TERMINAL_PROTEIN_AMINO_ACID_MODIFICATION	3	3	0	0.3	0	1	1
FEMALE_PREGNANCY	2	2	0	0.2	0	1	1
POSITIVE_REGULATION_OF_TRANSCRIPTION_FROM_RNA_POLYMERASE_II_PROMOTER	10	10	0	0.9	0	1	1
TUBE_MORPHOGENESIS	2	2	0	0.2	0	1	1
DI___TRI_VALENT_INORGANIC_CATION_TRANSPORT	3	3	0	0.3	0	1	1
G2_M_TRANSITION_OF_MITOTIC_CELL_CYCLE	2	2	0	0.2	0	1	1
PROTEIN_TETRAMERIZATION	2	2	0	0.2	0	1	1
POSITIVE_REGULATION_OF_IMMUNE_SYSTEM_PROCESS	2	2	0	0.2	0	1	1
REGULATION_OF_ANATOMICAL_STRUCTURE_MORPHOGENESIS	4	4	0	0.4	0	1	1
FOCAL_ADHESION_FORMATION	3	3	0	0.3	0	1	1
SECRETORY_PATHWAY	4	4	0	0.4	0	1	1
MEIOSIS_I	3	3	0	0.3	0	1	1
NEGATIVE_REGULATION_OF_CELLULAR_BIOSYNTHETIC_PROCESS	2	2	0	0.2	0	1	1
DEVELOPMENTAL_MATURATION	2	2	0	0.2	0	1	1
REGULATION_OF_PROTEIN_AMINO_ACID_PHOSPHORYLATION	2	2	0	0.2	0	1	1
SECRETION_BY_CELL	6	6	0	0.5	0	1	1
PATTERN_SPECIFICATION_PROCESS	6	6	0	0.5	0	1	1
CELL_SURFACE_RECEPTOR_LINKED_SIGNAL_TRANSDUCTION_GO_0007166	53	53	0	4.8	0	1	1
LYMPHOCYTE_DIFFERENTIATION	2	2	0	0.2	0	1	1
CYCLIC_NUCLEOTIDE_METABOLIC_PROCESS	2	2	0	0.2	0	1	1
ACTIVATION_OF_JNK_ACTIVITY	2	2	0	0.2	0	1	1
STRIATED_MUSCLE_DEVELOPMENT	4	4	0	0.4	0	1	1
M_PHASE	14	14	0	1.3	0	1	1
REGULATION_OF_CELL_MIGRATION	3	3	0	0.3	0	1	1
CYTOPLASM_ORGANIZATION_AND_BIOGENESIS	5	5	0	0.5	0	1	1
MYOBLAST_DIFFERENTIATION	2	2	0	0.2	0	1	1
INTRACELLULAR_PROTEIN_TRANSPORT	20	20	0	1.8	0	1	1
CENTROSOME_ORGANIZATION_AND_BIOGENESIS	2	2	0	0.2	0	1	1
HEMOPOIESIS	7	7	0	0.6	0	1	1
MICROTUBULE_BASED_PROCESS	16	16	0	1.4	0	1	1
APOPTOTIC_NUCLEAR_CHANGES	2	2	0	0.2	0	1	1
INDUCTION_OF_APOPTOSIS_BY_EXTRACELLULAR_SIGNALS	2	2	0	0.2	0	1	1
GAMETE_GENERATION	4	4	0	0.4	0	1	1
POSITIVE_REGULATION_OF_BINDING	3	3	0	0.3	0	1	1
IMMUNE_SYSTEM_DEVELOPMENT	9	9	0	0.8	0	1	1
REGIONALIZATION	3	3	0	0.3	0	1	1
STEROID_METABOLIC_PROCESS	3	3	0	0.3	0	1	1
SKELETAL_DEVELOPMENT	9	9	0	0.8	0	1	1
REGULATION_OF_GROWTH	9	9	0	0.8	0	1	1
LIPID_TRANSPORT	2	2	0	0.2	0	1	1
CELLULAR_RESPONSE_TO_STRESS	2	2	0	0.2	0	1	1
CELLULAR_PROTEIN_CATABOLIC_PROCESS	4	4	0	0.4	0	1	1
RESPONSE_TO_LIGHT_STIMULUS	3	3	0	0.3	0	1	1
PROTEIN_TARGETING	15	15	0	1.4	0	1	1
REGULATION_OF_PROTEIN_MODIFICATION_PROCESS	5	5	0	0.5	0	1	1
AXONOGENESIS	3	3	0	0.3	0	1	1
HOMOPHILIC_CELL_ADHESION	3	3	0	0.3	0	1	1
REGULATION_OF_MAPKKK_CASCADE	2	2	0	0.2	0	1	1
INTERCELLULAR_JUNCTION_ASSEMBLY	5	5	0	0.5	0	1	1
MAINTENANCE_OF_CELLULAR_LOCALIZATION	2	2	0	0.2	0	1	1
MICROTUBULE_CYTOSKELETON_ORGANIZATION_AND_BIOGENESIS	6	6	0	0.5	0	1	1
NUCLEAR_ORGANIZATION_AND_BIOGENESIS	3	3	0	0.3	0	1	1
PROTEIN_IMPORT	9	9	0	0.8	0	1	1
POST_GOLGI_VESICLE_MEDIATED_TRANSPORT	2	2	0	0.2	0	1	1
INTERPHASE	8	8	0	0.7	0	1	1
NEGATIVE_REGULATION_OF_ANGIOGENESIS	2	2	0	0.2	0	1	1
TISSUE_DEVELOPMENT	12	12	0	1.1	0	1	1
RESPONSE_TO_STEROID_HORMONE_STIMULUS	2	2	0	0.2	0	1	1
MUSCLE_CELL_DIFFERENTIATION	3	3	0	0.3	0	1	1
REGULATION_OF_G_PROTEIN_COUPLED_RECEPTOR_PROTEIN_SIGNALING_PATHWAY	4	4	0	0.4	0	1	1
CALCIUM_MEDIATED_SIGNALING	2	2	0	0.2	0	1	1
I_KAPPAB_KINASE_NF_KAPPAB_CASCADE	5	5	0	0.5	0	1	1
TUBE_DEVELOPMENT	2	2	0	0.2	0	1	1
NEGATIVE_REGULATION_OF_CYTOSKELETON_ORGANIZATION_AND_BIOGENESIS	2	2	0	0.2	0	1	1
BEHAVIOR	8	8	0	0.7	0	1	1
MITOTIC_SISTER_CHROMATID_SEGREGATION	3	3	0	0.3	0	1	1
POSITIVE_REGULATION_OF_IMMUNE_RESPONSE	2	2	0	0.2	0	1	1
NEGATIVE_REGULATION_OF_PROTEIN_METABOLIC_PROCESS	2	2	0	0.2	0	1	1
REGULATION_OF_GENE_SPECIFIC_TRANSCRIPTION	3	3	0	0.3	0	1	1
POSITIVE_REGULATION_OF_TRANSPORT	2	2	0	0.2	0	1	1
LOCOMOTORY_BEHAVIOR	3	3	0	0.3	0	1	1
RNA_ELONGATION	2	2	0	0.2	0	1	1
REGULATION_OF_CELL_ADHESION	4	4	0	0.4	0	1	1
ACTIVATION_OF_MAPK_ACTIVITY	4	4	0	0.4	0	1	1
DEPHOSPHORYLATION	10	10	0	0.9	0	1	1
CALCIUM_ION_TRANSPORT	3	3	0	0.3	0	1	1
REGULATION_OF_BODY_FLUID_LEVELS	6	6	0	0.5	0	1	1
NEGATIVE_REGULATION_OF_GROWTH	7	7	0	0.6	0	1	1
MEIOTIC_CELL_CYCLE	5	5	0	0.5	0	1	1
CELLULAR_PROTEIN_COMPLEX_ASSEMBLY	4	4	0	0.4	0	1	1
MITOTIC_CELL_CYCLE	20	20	0	1.8	0	1	1
REGULATION_OF_PHOSPHORYLATION	4	4	0	0.4	0	1	1
LIPOPROTEIN_METABOLIC_PROCESS	3	3	0	0.3	0	1	1
MESODERM_DEVELOPMENT	2	2	0	0.2	0	1	1
POSITIVE_REGULATION_OF_MULTICELLULAR_ORGANISMAL_PROCESS	3	3	0	0.3	0	1	1
BLOOD_COAGULATION	4	4	0	0.4	0	1	1
MYELOID_CELL_DIFFERENTIATION	3	3	0	0.3	0	1	1
CELL_CYCLE_PHASE	22	22	0	2	0	1	1
LEUKOCYTE_DIFFERENTIATION	5	5	0	0.5	0	1	1
POSITIVE_REGULATION_OF_I_KAPPAB_KINASE_NF_KAPPAB_CASCADE	5	5	0	0.5	0	1	1
REGULATION_OF_ACTIN_FILAMENT_LENGTH	2	2	0	0.2	0	1	1
LEUKOCYTE_CHEMOTAXIS	3	3	0	0.3	0	1	1
REGULATION_OF_NUCLEOCYTOPLASMIC_TRANSPORT	2	2	0	0.2	0	1	1
BRAIN_DEVELOPMENT	3	3	0	0.3	0	1	1
ANATOMICAL_STRUCTURE_FORMATION	9	9	0	0.8	0	1	1
POSITIVE_REGULATION_OF_HYDROLASE_ACTIVITY	5	5	0	0.5	0	1	1
POSITIVE_REGULATION_OF_MAP_KINASE_ACTIVITY	5	5	0	0.5	0	1	1
CELL_CYCLE_CHECKPOINT_GO_0000075	4	4	0	0.4	0	1	1
POSITIVE_REGULATION_OF_CASPASE_ACTIVITY	3	3	0	0.3	0	1	1
REGULATION_OF_TRANSCRIPTION_FACTOR_ACTIVITY	4	4	0	0.4	0	1	1
REGULATION_OF_MYELOID_CELL_DIFFERENTIATION	2	2	0	0.2	0	1	1
CELL_SUBSTRATE_ADHESION	11	11	0	1	0	1	1
MYELOID_LEUKOCYTE_DIFFERENTIATION	3	3	0	0.3	0	1	1
CHROMOSOME_SEGREGATION	4	4	0	0.4	0	1	1
ALCOHOL_METABOLIC_PROCESS	4	4	0	0.4	0	1	1
ELECTRON_TRANSPORT_GO_0006118	2	2	0	0.2	0	1	1
METAL_ION_TRANSPORT	4	4	0	0.4	0	1	1
ENDOTHELIAL_CELL_PROLIFERATION	2	2	0	0.2	0	1	1
INFLAMMATORY_RESPONSE	7	7	0	0.6	0	1	1
PROTEIN_EXPORT_FROM_NUCLEUS	2	2	0	0.2	0	1	1
ACTIVATION_OF_IMMUNE_RESPONSE	2	2	0	0.2	0	1	1
CELLULAR_CATION_HOMEOSTASIS	3	3	0	0.3	0	1	1
MITOCHONDRION_ORGANIZATION_AND_BIOGENESIS	3	3	0	0.3	0	1	1
EXTRACELLULAR_STRUCTURE_ORGANIZATION_AND_BIOGENESIS	3	3	0	0.3	0	1	1
PROTEIN_IMPORT_INTO_NUCLEUS	9	9	0	0.8	0	1	1
REGULATION_OF_CELL_DIFFERENTIATION	7	7	0	0.6	0	1	1
VACUOLE_ORGANIZATION_AND_BIOGENESIS	4	4	0	0.4	0	1	1
VACUOLAR_TRANSPORT	2	2	0	0.2	0	1	1
PHOSPHOINOSITIDE_MEDIATED_SIGNALING	3	3	0	0.3	0	1	1
REGULATION_OF_ORGANELLE_ORGANIZATION_AND_BIOGENESIS	8	8	0	0.7	0	1	1
MORPHOGENESIS_OF_AN_EPITHELIUM	2	2	0	0.2	0	1	1
RESPONSE_TO_BACTERIUM	2	2	0	0.2	0	1	1
IMMUNE_RESPONSE	10	10	0	0.9	0	1	1
HEMOPOIETIC_OR_LYMPHOID_ORGAN_DEVELOPMENT	7	7	0	0.6	0	1	1
PROTEIN_MODIFICATION_BY_SMALL_PROTEIN_CONJUGATION	6	6	0	0.5	0	1	1
GROWTH	11	11	0	1	0	1	1
EXCRETION	2	2	0	0.2	0	1	1
ANGIOGENESIS	8	8	0	0.7	0	1	1
NEGATIVE_REGULATION_OF_PHOSPHORYLATION	2	2	0	0.2	0	1	1
POSITIVE_REGULATION_OF_TRANSCRIPTION_FACTOR_ACTIVITY	3	3	0	0.3	0	1	1
PROTEIN_UBIQUITINATION	6	6	0	0.5	0	1	1
NEGATIVE_REGULATION_OF_CELLULAR_COMPONENT_ORGANIZATION_AND_BIOGENESIS	2	2	0	0.2	0	1	1
PROTEIN_CATABOLIC_PROCESS	5	5	0	0.5	0	1	1
AGING	4	4	0	0.4	0	1	1
NEGATIVE_REGULATION_OF_CELL_ADHESION	2	2	0	0.2	0	1	1
PROTEOLYSIS	15	15	0	1.4	0	1	1
MAINTENANCE_OF_LOCALIZATION	2	2	0	0.2	0	1	1
REGULATION_OF_ANGIOGENESIS	5	5	0	0.5	0	1	1
INTERCELLULAR_JUNCTION_ASSEMBLY_AND_MAINTENANCE	5	5	0	0.5	0	1	1
RESPONSE_TO_OXIDATIVE_STRESS	2	2	0	0.2	0	1	1
KERATINOCYTE_DIFFERENTIATION	2	2	0	0.2	0	1	1
BILE_ACID_METABOLIC_PROCESS	2	2	0	0.2	0	1	1
REGULATION_OF_CYTOKINE_PRODUCTION	3	3	0	0.3	0	1	1
COVALENT_CHROMATIN_MODIFICATION	5	5	0	0.5	0	1	1
LIPID_HOMEOSTASIS	3	3	0	0.3	0	1	1
RRNA_PROCESSING	5	5	0	0.5	0	1	1
RESPONSE_TO_ABIOTIC_STIMULUS	4	4	0	0.4	0	1	1
RESPONSE_TO_BIOTIC_STIMULUS	6	6	0	0.5	0	1	1
G_PROTEIN_SIGNALING_COUPLED_TO_CAMP_NUCLEOTIDE_SECOND_MESSENGER	3	3	0	0.3	0	1	1
PROTEIN_SECRETION	2	2	0	0.2	0	1	1
PROTEIN_AMINO_ACID_LIPIDATION	3	3	0	0.3	0	1	1
NEGATIVE_REGULATION_OF_CELL_DIFFERENTIATION	4	4	0	0.4	0	1	1
CELLULAR_RESPONSE_TO_STIMULUS	3	3	0	0.3	0	1	1
MICROTUBULE_ORGANIZING_CENTER_ORGANIZATION_AND_BIOGENESIS	3	3	0	0.3	0	1	1
RESPONSE_TO_OTHER_ORGANISM	4	4	0	0.4	0	1	1
LYSOSOMAL_TRANSPORT	2	2	0	0.2	0	1	1
REGULATION_OF_CELL_SHAPE	4	4	0	0.4	0	1	1
EPIDERMAL_GROWTH_FACTOR_RECEPTOR_SIGNALING_PATHWAY	3	3	0	0.3	0	1	1
STEROID_HORMONE_RECEPTOR_SIGNALING_PATHWAY	3	3	0	0.3	0	1	1
CELLULAR_RESPONSE_TO_EXTRACELLULAR_STIMULUS	3	3	0	0.3	0	1	1
REGULATION_OF_MITOTIC_CELL_CYCLE	3	3	0	0.3	0	1	1
RIBONUCLEOTIDE_METABOLIC_PROCESS	2	2	0	0.2	0	1	1
EPIDERMIS_DEVELOPMENT	7	7	0	0.6	0	1	1
REGULATION_OF_RESPONSE_TO_STIMULUS	2	2	0	0.2	0	1	1
REGULATION_OF_MAP_KINASE_ACTIVITY	11	11	0	1	0	1	1
HOMEOSTATIC_PROCESS	11	11	0	1	0	1	1
VASCULATURE_DEVELOPMENT	9	9	0	0.8	0	1	1
CELLULAR_HOMEOSTASIS	5	5	0	0.5	0	1	1
SECRETION	9	9	0	0.8	0	1	1
POSITIVE_REGULATION_OF_CELLULAR_COMPONENT_ORGANIZATION_AND_BIOGENESIS	4	4	0	0.4	0	1	1
CELL_CELL_ADHESION	11	11	0	1	0	1	1
NEGATIVE_REGULATION_OF_CELL_PROLIFERATION	17	17	0	1.5	0	1	1
DNA_DAMAGE_RESPONSESIGNAL_TRANSDUCTION	4	4	0	0.4	0	1	1
EMBRYONIC_MORPHOGENESIS	2	2	0	0.2	0	1	1
NUCLEOTIDE_BIOSYNTHETIC_PROCESS	2	2	0	0.2	0	1	1
LIPOPROTEIN_BIOSYNTHETIC_PROCESS	3	3	0	0.3	0	1	1
DNA_DAMAGE_RESPONSESIGNAL_TRANSDUCTION_RESULTING_IN_INDUCTION_OF_APOPTOSIS	3	3	0	0.3	0	1	1
ANTI_APOPTOSIS	7	7	0	0.6	0	1	1
MAINTENANCE_OF_CELLULAR_PROTEIN_LOCALIZATION	2	2	0	0.2	0	1	1
INTRACELLULAR_RECEPTOR_MEDIATED_SIGNALING_PATHWAY	3	3	0	0.3	0	1	1
NEGATIVE_REGULATION_OF_MAP_KINASE_ACTIVITY	6	6	0	0.5	0	1	1
REGULATION_OF_CYCLIN_DEPENDENT_PROTEIN_KINASE_ACTIVITY	3	3	0	0.3	0	1	1
GOLGI_VESICLE_TRANSPORT	4	4	0	0.4	0	1	1
PEPTIDYL_TYROSINE_PHOSPHORYLATION	4	4	0	0.4	0	1	1
REGULATION_OF_CELL_MORPHOGENESIS	4	4	0	0.4	0	1	1
DEFENSE_RESPONSE_TO_BACTERIUM	2	2	0	0.2	0	1	1
DOUBLE_STRAND_BREAK_REPAIR	3	3	0	0.3	0	1	1
SECOND_MESSENGER_MEDIATED_SIGNALING	7	7	0	0.6	0	1	1
G_PROTEIN_SIGNALING_COUPLED_TO_CYCLIC_NUCLEOTIDE_SECOND_MESSENGER	3	3	0	0.3	0	1	1
REGULATION_OF_GENE_EXPRESSION_EPIGENETIC	4	4	0	0.4	0	1	1
REGULATION_OF_INTRACELLULAR_TRANSPORT	3	3	0	0.3	0	1	1
SMOOTH_MUSCLE_CONTRACTION_GO_0006939	2	2	0	0.2	0	1	1
SKELETAL_MUSCLE_DEVELOPMENT	3	3	0	0.3	0	1	1
ENDOSOME_TRANSPORT	3	3	0	0.3	0	1	1
EMBRYONIC_DEVELOPMENT	6	6	0	0.5	0	1	1
POSITIVE_REGULATION_OF_CYTOSKELETON_ORGANIZATION_AND_BIOGENESIS	2	2	0	0.2	0	1	1
REGULATION_OF_BLOOD_PRESSURE	2	2	0	0.2	0	1	1
ESTABLISHMENT_AND_OR_MAINTENANCE_OF_CELL_POLARITY	3	3	0	0.3	0	1	1
NUCLEOTIDE_EXCISION_REPAIR	3	3	0	0.3	0	1	1
TRANSFORMING_GROWTH_FACTOR_BETA_RECEPTOR_SIGNALING_PATHWAY	4	4	0	0.4	0	1	1
DNA_RECOMBINATION	6	6	0	0.5	0	1	1
CELL_MATRIX_ADHESION	10	10	0	0.9	0	1	1
PEPTIDYL_TYROSINE_MODIFICATION	4	4	0	0.4	0	1	1
POSITIVE_REGULATION_OF_EPITHELIAL_CELL_PROLIFERATION	2	2	0	0.2	0	1	1
HISTONE_MODIFICATION	5	5	0	0.5	0	1	1
LEARNING_AND_OR_MEMORY	4	4	0	0.4	0	1	1
MITOTIC_SPINDLE_ORGANIZATION_AND_BIOGENESIS	2	2	0	0.2	0	1	1
INACTIVATION_OF_MAPK_ACTIVITY	3	3	0	0.3	0	1	1
WOUND_HEALING	5	5	0	0.5	0	1	1
TRANSCRIPTION_INITIATION_FROM_RNA_POLYMERASE_II_PROMOTER	4	4	0	0.4	0	1	1
COAGULATION	4	4	0	0.4	0	1	1
RESPONSE_TO_UV	2	2	0	0.2	0	1	1
POSITIVE_REGULATION_OF_JNK_ACTIVITY	2	2	0	0.2	0	1	1
RESPONSE_TO_RADIATION	4	4	0	0.4	0	1	1
REGULATION_OF_CELL_CELL_ADHESION	2	2	0	0.2	0	1	1
GLAND_DEVELOPMENT	3	3	0	0.3	0	1	1
REGULATION_OF_CYTOSKELETON_ORGANIZATION_AND_BIOGENESIS	8	8	0	0.7	0	1	1
CHEMICAL_HOMEOSTASIS	6	6	0	0.5	0	1	1
MEIOTIC_RECOMBINATION	3	3	0	0.3	0	1	1
PROTEIN_HOMOOLIGOMERIZATION	2	2	0	0.2	0	1	1
HEART_DEVELOPMENT	4	4	0	0.4	0	1	1
CELL_CYCLE_ARREST_GO_0007050	10	10	0	0.9	0	1	1
ANDROGEN_RECEPTOR_SIGNALING_PATHWAY	3	3	0	0.3	0	1	1
MITOSIS	11	11	0	1	0	1	1
REGULATION_OF_JNK_ACTIVITY	4	4	0	0.4	0	1	1
ER_NUCLEAR_SIGNALING_PATHWAY	3	3	0	0.3	0	1	1
ION_HOMEOSTASIS	3	3	0	0.3	0	1	1
DNA_MODIFICATION	2	2	0	0.2	0	1	1
REGULATION_OF_TRANSPORT	4	4	0	0.4	0	1	1
POSITIVE_REGULATION_OF_ANGIOGENESIS	2	2	0	0.2	0	1	1
NOTCH_SIGNALING_PATHWAY	4	4	0	0.4	0	1	1
CATION_TRANSPORT	5	5	0	0.5	0	1	1
ENDOTHELIAL_CELL_MIGRATION	2	2	0	0.2	0	1	1
ACTIN_FILAMENT_BUNDLE_FORMATION	5	5	0	0.5	0	1	1
SISTER_CHROMATID_SEGREGATION	3	3	0	0.3	0	1	1
FATTY_ACID_METABOLIC_PROCESS	3	3	0	0.3	0	1	1
ORGANELLE_LOCALIZATION	2	2	0	0.2	0	1	1
RIBOSOME_BIOGENESIS_AND_ASSEMBLY	5	5	0	0.5	0	1	1
CDC42_PROTEIN_SIGNAL_TRANSDUCTION	3	3	0	0.3	0	1	1
RESPONSE_TO_HORMONE_STIMULUS	4	4	0	0.4	0	1	1
NEGATIVE_REGULATION_OF_TRANSFERASE_ACTIVITY	10	10	0	0.9	0	1	1
MEMBRANE_FUSION	3	3	0	0.3	0	1	1
NITROGEN_COMPOUND_BIOSYNTHETIC_PROCESS	2	2	0	0.2	0	1	1
APOPTOTIC_PROGRAM	4	4	0	0.4	0	1	1
NEGATIVE_REGULATION_OF_SIGNAL_TRANSDUCTION	3	3	0	0.3	0	1	1
CELL_PROJECTION_BIOGENESIS	5	5	0	0.5	0	1	1
REGULATION_OF_NEURON_APOPTOSIS	2	2	0	0.2	0	1	1
LYMPHOCYTE_ACTIVATION	2	2	0	0.2	0	1	1
POSITIVE_REGULATION_OF_PROTEIN_MODIFICATION_PROCESS	2	2	0	0.2	0	1	1
CATION_HOMEOSTASIS	3	3	0	0.3	0	1	1
RESPONSE_TO_WOUNDING	12	12	0	1.1	0	1	1
TRANSCRIPTION_FROM_RNA_POLYMERASE_III_PROMOTER	2	2	0	0.2	0	1	1
NEGATIVE_REGULATION_OF_CATALYTIC_ACTIVITY	11	11	0	1	0	1	1
NEGATIVE_REGULATION_OF_DEVELOPMENTAL_PROCESS	13	13	0	1.2	0	1	1
TRANSMEMBRANE_RECEPTOR_PROTEIN_SERINE_THREONINE_KINASE_SIGNALING_PATHWAY	4	4	0	0.4	0	1	1
DNA_DAMAGE_RESPONSESIGNAL_TRANSDUCTION_BY_P53_CLASS_MEDIATOR	3	3	0	0.3	0	1	1
NUCLEOTIDE_METABOLIC_PROCESS	4	4	0	0.4	0	1	1
G_PROTEIN_COUPLED_RECEPTOR_PROTEIN_SIGNALING_PATHWAY	12	12	0	1.1	0	1	1
INTERPHASE_OF_MITOTIC_CELL_CYCLE	7	7	0	0.6	0	1	1
PROTEIN_TRANSPORT	21	21	0	1.9	0	1	1
POSITIVE_REGULATION_OF_DNA_BINDING	3	3	0	0.3	0	1	1
PROTEIN_IMPORT_INTO_NUCLEUS_TRANSLOCATION	2	2	0	0.2	0	1	1
PROTEIN_LOCALIZATION	26	26	0	2.3	0	1	1
BASE_EXCISION_REPAIR	3	3	0	0.3	0	1	1
NEURON_APOPTOSIS	3	3	0	0.3	0	1	1
REGULATION_OF_MULTICELLULAR_ORGANISMAL_PROCESS	6	6	0	0.5	0	1	1
REGULATION_OF_PROTEIN_IMPORT_INTO_NUCLEUS	2	2	0	0.2	0	1	1
MICROTUBULE_BASED_MOVEMENT	3	3	0	0.3	0	1	1
REGULATION_OF_PROTEIN_STABILITY	2	2	0	0.2	0	1	1
REGULATION_OF_IMMUNE_SYSTEM_PROCESS	2	2	0	0.2	0	1	1
SPINDLE_ORGANIZATION_AND_BIOGENESIS	2	2	0	0.2	0	1	1
PROTEIN_AMINO_ACID_DEPHOSPHORYLATION	9	9	0	0.8	0	1	1
NEGATIVE_REGULATION_OF_PROGRAMMED_CELL_DEATH	7	7	0	0.6	0	1	1
TRANSMEMBRANE_RECEPTOR_PROTEIN_TYROSINE_KINASE_SIGNALING_PATHWAY	16	16	0	1.4	0	1	1
CELL_MIGRATION	8	8	0	0.7	0	1	1
CYCLIC_NUCLEOTIDE_MEDIATED_SIGNALING	3	3	0	0.3	0	1	1
ION_TRANSPORT	6	6	0	0.5	0	1	1
NEGATIVE_REGULATION_OF_CELL_MIGRATION	3	3	0	0.3	0	1	1
MITOCHONDRIAL_TRANSPORT	2	2	0	0.2	0	1	1
CELL_MATURATION	2	2	0	0.2	0	1	1
REGULATION_OF_IMMUNE_RESPONSE	2	2	0	0.2	0	1	1
RRNA_METABOLIC_PROCESS	5	5	0	0.5	0	1	1
ACTIVATION_OF_PROTEIN_KINASE_ACTIVITY	3	3	0	0.3	0	1	1
SENSORY_ORGAN_DEVELOPMENT	2	2	0	0.2	0	1	1
UBIQUITIN_CYCLE	6	6	0	0.5	0	1	1
CENTRAL_NERVOUS_SYSTEM_DEVELOPMENT	7	7	0	0.6	0	1	1
NEGATIVE_REGULATION_OF_PHOSPHATE_METABOLIC_PROCESS	2	2	0	0.2	0	1	1
NEGATIVE_REGULATION_OF_BIOSYNTHETIC_PROCESS	2	2	0	0.2	0	1	1
MAINTENANCE_OF_PROTEIN_LOCALIZATION	2	2	0	0.2	0	1	1
CELLULAR_RESPONSE_TO_NUTRIENT_LEVELS	2	2	0	0.2	0	1	1
M_PHASE_OF_MITOTIC_CELL_CYCLE	11	11	0	1	0	1	1
POSITIVE_REGULATION_OF_CYTOKINE_PRODUCTION	2	2	0	0.2	0	1	1
CHROMOSOME_CONDENSATION	2	2	0	0.2	0	1	1
CELL_FATE_COMMITMENT	4	4	0	0.4	0	1	1
RESPONSE_TO_HYPOXIA	5	5	0	0.5	0	1	1
MICROTUBULE_POLYMERIZATION_OR_DEPOLYMERIZATION	2	2	0	0.2	0	1	1
CAMP_MEDIATED_SIGNALING	3	3	0	0.3	0	1	1
REGULATION_OF_I_KAPPAB_KINASE_NF_KAPPAB_CASCADE	5	5	0	0.5	0	1	1
RESPONSE_TO_DRUG	2	2	0	0.2	0	1	1
ECTODERM_DEVELOPMENT	7	7	0	0.6	0	1	1
LEUKOCYTE_MIGRATION	3	3	0	0.3	0	1	1
REGULATION_OF_ENDOTHELIAL_CELL_PROLIFERATION	2	2	0	0.2	0	1	1
REGULATION_OF_CELL_GROWTH	8	8	0	0.7	0	1	1
G1_S_TRANSITION_OF_MITOTIC_CELL_CYCLE	6	6	0	0.5	0	1	1
CASPASE_ACTIVATION	3	3	0	0.3	0	1	1
INDUCTION_OF_APOPTOSIS_BY_INTRACELLULAR_SIGNALS	6	6	0	0.5	0	1	1

## Sheet: 2) CORUM Protein Complexes
	Number of protein complex genes in analysis	Number of protein complex genes not under purifying selection	Number of protein complex genes under purifying selection	Proportion of genes not under purifying selection in protein complex (%)	Proportion of genes under purifying selection in protein complex (%)	p	q	Protein complex genes under purifying selection
Integrator-RNAPII complex	4	1	3	0.1	3.9	0.000964609	0.129059	INTS10,POLR2A,INTS9
Spliceosome	15	10	5	0.9	6.6	0.00170834	0.129059	PRPF8,BUD13,RBM25,DDX17,SNW1
SMG-1-Upf1-eRF1-eRF3 complex (SURF)	2	0	2	0	2.6	0.00404892	0.129059	SMG1,UPF1
Upf complex (UPF1, UPF2, UPF3a)	2	0	2	0	2.6	0.00404892	0.129059	UPF2,UPF1
Upf complex (UPF1, UPF2, UPF3b)	2	0	2	0	2.6	0.00404892	0.129059	UPF2,UPF1
Postsplicing complex	2	0	2	0	2.6	0.00404892	0.129059	UPF2,UPF1
mRNA decay complex (UPF1, UPF2, UPF3B, DCP2, XRN1, XRN2, EXOSC2, EXOSC4, EXOSC10, PARN)	2	0	2	0	2.6	0.00404892	0.129059	UPF2,UPF1
ING5 complex	2	0	2	0	2.6	0.00404892	0.129059	BRPF1,BRD1
Integrator complex	3	1	2	0.1	2.6	0.0116411	0.296848	INTS10,INTS9
DSS1 complex	3	1	2	0.1	2.6	0.0116411	0.296848	INTS10,INTS9
SNW1 complex	5	3	2	0.3	2.6	0.0356624	0.826719	PRPF8,SNW1
C complex spliceosome	8	6	2	0.5	2.6	0.0881203	1	PRPF8,SNW1
Nup 107-160 subcomplex	2	1	1	0.1	1.3	0.124005	1	NUP98
RNA polymerase II holoenzyme complex	2	1	1	0.1	1.3	0.124005	1	POLR2A
NRD complex (Nucleosome remodeling and deacetylation complex)	2	1	1	0.1	1.3	0.124005	1	CHD4
Anti-HDAC2 complex	2	1	1	0.1	1.3	0.124005	1	CHD4
SMN complex	2	1	1	0.1	1.3	0.124005	1	GEMIN5
Large Drosha complex	2	1	1	0.1	1.3	0.124005	1	DDX17
NPC subcomplex (NUP98, NUP107, NUP133, NUP160)	2	1	1	0.1	1.3	0.124005	1	NUP98
BRCA1-BARD1-POLR2A complex	2	1	1	0.1	1.3	0.124005	1	POLR2A
BRCA1-core RNA polymerase II complex	2	1	1	0.1	1.3	0.124005	1	POLR2A
SMAD3-SMAD4-CTCF protein-DNA complex	2	1	1	0.1	1.3	0.124005	1	CTCF
SMRT-SKIP-CBF1 complex	2	1	1	0.1	1.3	0.124005	1	SNW1
DGCR8 multiprotein complex	2	1	1	0.1	1.3	0.124005	1	DDX17
SMN complex (GEMIN5,2,3,4, SMN)	2	1	1	0.1	1.3	0.124005	1	GEMIN5
SMN complex (GEMIN5,4,3), SMN-independent intermediate	2	1	1	0.1	1.3	0.124005	1	GEMIN5
Kinase maturation complex 1	2	1	1	0.1	1.3	0.124005	1	HSPA4
Pre-initiation complex (PIC)	2	1	1	0.1	1.3	0.124005	1	POLR2A
SMN-PolII-RHA complex	3	2	1	0.2	1.3	0.180187	1	POLR2A
RNA polymerase II (RNAPII)	3	2	1	0.2	1.3	0.180187	1	POLR2A
BRCA1-RNA polymerase II complex	3	2	1	0.2	1.3	0.180187	1	POLR2A
RNA polymerase II complex (RPB1, RAP74, CDK8, CYCC, SRB7, BAF190, BAF47), chromatin structure modifying	3	2	1	0.2	1.3	0.180187	1	POLR2A
RNA polymerase II complex (CBP, PCAF, RPB1, BAF47, CYCC, CDK8), chromatin structure modifying	3	2	1	0.2	1.3	0.180187	1	POLR2A
RNA polymerase II complex, incomplete (CBP, RPBI, PCAF, BAF47), chromatin structure modifying	3	2	1	0.2	1.3	0.180187	1	POLR2A
MASH1 promoter-coactivator complex	3	2	1	0.2	1.3	0.180187	1	POLR2A
CAMK2-delta-MASH1 promoter-coactivator complex	3	2	1	0.2	1.3	0.180187	1	POLR2A
MLL1-WDR5 complex	3	2	1	0.2	1.3	0.180187	1	HSPA4
LARC complex (LCR-associated remodeling complex)	4	3	1	0.3	1.3	0.23281	1	CHD4
TLE1 corepressor complex (MASH1 promoter-corepressor complex)	4	3	1	0.3	1.3	0.23281	1	HSPA4
HES1 promoter corepressor complex	4	3	1	0.3	1.3	0.23281	1	POLR2A
HCF-1 complex	4	3	1	0.3	1.3	0.23281	1	HSPA4
Multisynthetase complex	4	3	1	0.3	1.3	0.23281	1	LARS
Emerin complex 32	4	3	1	0.3	1.3	0.23281	1	CHD4
P2X7 receptor signalling complex	5	4	1	0.4	1.3	0.282097	1	PI4KA
HES1 promoter-Notch enhancer complex	5	4	1	0.4	1.3	0.282097	1	POLR2A
RNA polymerase II complex, chromatin structure modifying	5	4	1	0.4	1.3	0.282097	1	POLR2A
CEN complex	6	5	1	0.5	1.3	0.328257	1	RSF1
Multisubunit ACTR coactivator complex	3	3	0	0.3	0	1	1
BLOC-3 (biogenesis of lysosome-related organelles complex 3)	2	2	0	0.2	0	1	1
NCOR complex	2	2	0	0.2	0	1	1
SMRT complex	2	2	0	0.2	0	1	1
AP3 adapter complex	2	2	0	0.2	0	1	1
TRAP complex	2	2	0	0.2	0	1	1
TSC1-TSC2 complex	2	2	0	0.2	0	1	1
NUMAC complex (nucleosomal methylation activator complex)	3	3	0	0.3	0	1	1
p300-MDM2-p53 protein complex	2	2	0	0.2	0	1	1
APP-FE65-LRP complex	2	2	0	0.2	0	1	1
PBAF complex (Polybromo- and BAF containing complex)	4	4	0	0.4	0	1	1
Condensin II	2	2	0	0.2	0	1	1
BAF complex	4	4	0	0.4	0	1	1
BRCA1-RAD50-MRE11-NBS1 complex	2	2	0	0.2	0	1	1
SMCC complex	2	2	0	0.2	0	1	1
Mediator complex	2	2	0	0.2	0	1	1
SWI-SNF chromatin remodeling-related-BRCA1 complex	6	6	0	0.5	0	1	1
BRAFT complex	2	2	0	0.2	0	1	1
BLM complex III	2	2	0	0.2	0	1	1
HMGB1-HMGB2-HSC70-ERP60-GAPDH complex	2	2	0	0.2	0	1	1
SNF2h-cohesin-NuRD complex	3	3	0	0.3	0	1	1
PC2 complex	2	2	0	0.2	0	1	1
INO80 chromatin remodeling complex	2	2	0	0.2	0	1	1
BASC complex (BRCA1-associated genome surveillance complex)	4	4	0	0.4	0	1	1
BASC (Ab 80) complex (BRCA1-associated genome surveillance complex)	2	2	0	0.2	0	1	1
BASC (Ab 81) complex (BRCA1-associated genome surveillance complex)	3	3	0	0.3	0	1	1
BASC (Ab C-20) complex (BRCA1-associated genome surveillance complex)	2	2	0	0.2	0	1	1
GCN5-TRRAP histone acetyltransferase complex	2	2	0	0.2	0	1	1
TFTC-type histone acetyl transferase complex	3	3	0	0.3	0	1	1
TFTC complex (TATA-binding protein-free TAF-II-containing complex)	2	2	0	0.2	0	1	1
PCAF complex	2	2	0	0.2	0	1	1
STAGA complex (SPT3-TAF9-GCN5 acetyltransferase complex)	2	2	0	0.2	0	1	1
WIP-WASp-actin-myosin-IIa complex	2	2	0	0.2	0	1	1
AKAP250-PKA-PDE4D complex	2	2	0	0.2	0	1	1
Polycystin-1-E-cadherin-beta-catenin complex	3	3	0	0.3	0	1	1
Polycystin-1-E-cadherin-beta-catenin-Flotillin-2 complex	3	3	0	0.3	0	1	1
NuA4/Tip60 HAT complex	3	3	0	0.3	0	1	1
DRIP complex	2	2	0	0.2	0	1	1
p300-CBP-p270-SWI/SNF complex	5	5	0	0.5	0	1	1
p300-CBP-p270 complex	3	3	0	0.3	0	1	1
MRN-TRRAP complex (MRE11A-RAD50-NBN-TRRAP complex)	2	2	0	0.2	0	1	1
CtBP complex	5	5	0	0.5	0	1	1
CtBP core complex	3	3	0	0.3	0	1	1
AP3-BLOC1 complex	2	2	0	0.2	0	1	1
Brg1-associated complex I	3	3	0	0.3	0	1	1
Brm-associated complex	3	3	0	0.3	0	1	1
BRG1-SIN3A complex	3	3	0	0.3	0	1	1
BRM-SIN3A complex	3	3	0	0.3	0	1	1
SIN3-ING1b complex II	4	4	0	0.4	0	1	1
NCOR-HDAC3 complex	2	2	0	0.2	0	1	1
NuA4/Tip60-HAT complex A	3	3	0	0.3	0	1	1
DMAP1-associated complex	4	4	0	0.4	0	1	1
BRG1-SIN3A-HDAC containing SWI/SNF remodeling complex I	3	3	0	0.3	0	1	1
BRM-SIN3A-HDAC complex	3	3	0	0.3	0	1	1
BRG1-associated complex	3	3	0	0.3	0	1	1
BRM-associated complex	3	3	0	0.3	0	1	1
PAR-3-VE-cadherin-beta-catenin complex	3	3	0	0.3	0	1	1
PAR-6-PAR-3-VE-cadherin complex, endothelial	2	2	0	0.2	0	1	1
ARC92-Mediator complex	2	2	0	0.2	0	1	1
CRSP-Mediator 2 complex	2	2	0	0.2	0	1	1
APLG1-Rababtin5 complex	2	2	0	0.2	0	1	1
5S-DNA-TFIIIA-TFIIIC2-TFIIIB subcomplex	3	3	0	0.3	0	1	1
WNK1-OSR1 complex	2	2	0	0.2	0	1	1
FA complex (Fanconi anemia complex)	2	2	0	0.2	0	1	1
p33ING1b-p300 complex	2	2	0	0.2	0	1	1
ING1-p300-PCNA complex	2	2	0	0.2	0	1	1
p400-associated complex	2	2	0	0.2	0	1	1
CDC5L complex	4	4	0	0.4	0	1	1
EGFR-containing signaling complex	2	2	0	0.2	0	1	1
E2F-6 complex	3	3	0	0.3	0	1	1
WINAC complex	5	5	0	0.5	0	1	1
EBAFb complex	3	3	0	0.3	0	1	1
EBAFa complex	3	3	0	0.3	0	1	1
ALL-1 supercomplex	5	5	0	0.5	0	1	1
MKK4-ARRB2-ASK1 complex	2	2	0	0.2	0	1	1
Elongator holo complex	2	2	0	0.2	0	1	1
NCOR1 complex	4	4	0	0.4	0	1	1
pRb2/p130-multimolecular complex (DNMT1, E2F5, SuV39H1, HDAC1, RBL2)	2	2	0	0.2	0	1	1
pRb2/p130-multimolecular complex (RB2, E2F5, HDAC1, SUV39H1, P300)	2	2	0	0.2	0	1	1
DNMT1-RB1-HDAC1-E2F1 complex	2	2	0	0.2	0	1	1
NCOR2 complex	2	2	0	0.2	0	1	1
IL6ST-PRKCD-STAT3 complex	2	2	0	0.2	0	1	1
AXIN-MEKK4-CCD1 complex	2	2	0	0.2	0	1	1
JUN-TCF4-CTNNB1 complex	2	2	0	0.2	0	1	1
ITGAE-ITGB7-CDH1 complex	2	2	0	0.2	0	1	1
CDCA5-PDS5A-RAD21-SMC1A-PDS5B-SMC3 complex	2	2	0	0.2	0	1	1
RAPTOR-mTOR complex	2	2	0	0.2	0	1	1
APC-DLG4 complex	2	2	0	0.2	0	1	1
CASP8-CHUK-IKBKB-MALT1-BCL10 complex	2	2	0	0.2	0	1	1
NFKB1-NFKB2-REL-RELA-RELB complex	2	2	0	0.2	0	1	1
NFKB1-NFKB2-RELA-RELB complex	2	2	0	0.2	0	1	1
IkappaB kinase complex (IKBKB, CHUK, IKBKAP, NFKBIA, RELA, MAP3K14)	2	2	0	0.2	0	1	1
Kaiso-NCOR complex	3	3	0	0.3	0	1	1
MDC1-MRN-ATM-FANCD2 complex	4	4	0	0.4	0	1	1
MDC1-MRE11-RAD50-NBS1 complex	2	2	0	0.2	0	1	1
MBD1-MCAF1-SETDB1 complex	2	2	0	0.2	0	1	1
Profilin 2 complex	2	2	0	0.2	0	1	1
ITGB6-FYN-FN1 complex	2	2	0	0.2	0	1	1
ITGA4-ITGB1-VCAM1 complex	2	2	0	0.2	0	1	1
ITGA4-ITGB1-THBS1 complex	2	2	0	0.2	0	1	1
ITGA4-ITGB1-THBS2 complex	2	2	0	0.2	0	1	1
ITGA2-ITGB1-COL6A3 complex	2	2	0	0.2	0	1	1
ITGA1-ITGB1-COL6A3 complex	2	2	0	0.2	0	1	1
CRKL-PDGFRA-CRK-RAPGEF1 complex	2	2	0	0.2	0	1	1
CIN85 complex (CIN85, CRK, BCAR1, CBL, PIK3R1, GRB2, SOS1)	2	2	0	0.2	0	1	1
ArgBP2a-CBL-PTK2B complex	3	3	0	0.3	0	1	1
LAT-PLC-gamma-1-p85-GRB2-CBL-VAV-SLP-76 signaling complex, C305 activated	3	3	0	0.3	0	1	1
Cbl-SLP-76-Grb2 complex, Fc receptor gamma-R1 stimulated	2	2	0	0.2	0	1	1
SLP-76-Cbl-Grb2-Shc complex, Fc receptor gamma-R1 stimulated	2	2	0	0.2	0	1	1
PLC-gamma-2-SLP-76-Lyn-Grb2 complex	2	2	0	0.2	0	1	1
PDGFRA-PLC-gamma-1-PI3K-SHP-2 complex, PDGF stimulated	2	2	0	0.2	0	1	1
FGFR2-c-Cbl-Lyn-Fyn complex	3	3	0	0.3	0	1	1
p21(ras)GAP-Fyn-Lyn-Yes complex, thrombin stimulated	2	2	0	0.2	0	1	1
Sam68-p85 P13K-IRS-1-IR signaling complex	3	3	0	0.3	0	1	1
p300/CBP-PCAF-MyoD complex	3	3	0	0.3	0	1	1
LRP-1-Alpha-2-M-annexin VI complex	2	2	0	0.2	0	1	1
Elongator core complex	2	2	0	0.2	0	1	1
SRC-3 complex	2	2	0	0.2	0	1	1
MBD1-MCAF complex	2	2	0	0.2	0	1	1
MDC1-H2AFX-TP53BP1 complex	2	2	0	0.2	0	1	1
MDC1-p53BP1-SMC1 complex	2	2	0	0.2	0	1	1
RAD50-BRCA1 complex	2	2	0	0.2	0	1	1
BRCA1-cABL complex	2	2	0	0.2	0	1	1
BRCA1-BARD1-BACH1-DNA damage complex II	2	2	0	0.2	0	1	1
BRCA1-BARD1-BACH1-DNA damage complex I	2	2	0	0.2	0	1	1
RSmad complex	6	6	0	0.5	0	1	1
SMAD4-SMAD2-SMAD3 complex	2	2	0	0.2	0	1	1
DAXX-Axin-p53-HIPK2 complex	2	2	0	0.2	0	1	1
Axin-p53-HIPK2 complex	2	2	0	0.2	0	1	1
Notch1-fraction 30 complex	2	2	0	0.2	0	1	1
RBPJ-NotchIC-Mastermind complex	2	2	0	0.2	0	1	1
PLC-gamma-2-Syk-LAT-FcR-gamma complex	2	2	0	0.2	0	1	1
PLC-gamma-2-SLP-76 complex	2	2	0	0.2	0	1	1
SHARP-CtBP complex	2	2	0	0.2	0	1	1
Notch1-p56lck-PI3K complex	2	2	0	0.2	0	1	1
mTORC1 complex (mTOR/FRAP1, LST8, RAPTOR)	2	2	0	0.2	0	1	1
mTOR-signaling complex	2	2	0	0.2	0	1	1
mTOR-signaling complex (FRAP1/mTOR, GBL, RAPTOR)	2	2	0	0.2	0	1	1
mTOR-signaling complex (mTOR/FRAP1, RAPTOR)	2	2	0	0.2	0	1	1
Axin-PP2A A-PP2A C-GSK3-beta-beta-catenin complex	2	2	0	0.2	0	1	1
APC-Axin-1-beta-catenin complex	3	3	0	0.3	0	1	1
60S APC containing complex	2	2	0	0.2	0	1	1
SMAD2-SMAD4-FAST1 complex	2	2	0	0.2	0	1	1
SKI-NCOR1-SIN3A-HDAC1 complex	2	2	0	0.2	0	1	1
Nop56p-associated pre-rRNA complex	6	6	0	0.5	0	1	1
Brg1-associated complex II	3	3	0	0.3	0	1	1
MAML1-RBP-Jkappa-Notch1 complex	2	2	0	0.2	0	1	1
TLE-Histone H3 complex	2	2	0	0.2	0	1	1
NK-3-Groucho-HIPK2-SIN3A-RbpA48-HDAC1 complex	2	2	0	0.2	0	1	1
NK-3-Groucho complex	2	2	0	0.2	0	1	1
Bipartite complex (TFC4, CTNNB1)	2	2	0	0.2	0	1	1
AXIN-APC-betaCatenin-GSK3B complex	3	3	0	0.3	0	1	1
Daxx-Axin-p53 complex	2	2	0	0.2	0	1	1
SMAD4-SNO-SKI complex	2	2	0	0.2	0	1	1
SMAD2-SKI complex	2	2	0	0.2	0	1	1
SMAD4-SKI complex	2	2	0	0.2	0	1	1
SMAD2-SKI-NCOR complex	3	3	0	0.3	0	1	1
SMAD3-SKI-NCOR complex	2	2	0	0.2	0	1	1
SMAD4-SKI-NCOR complex	3	3	0	0.3	0	1	1
RB1-HDAC1-BRG1 complex	2	2	0	0.2	0	1	1
Pericentrin-GCP complex	2	2	0	0.2	0	1	1
SKI-SMAD2 hexameric complex	2	2	0	0.2	0	1	1
SKI-SMAD2-SMAD4 pentameric complex	3	3	0	0.3	0	1	1
SKI-SMAD3-SMAD4 pentameric complex	2	2	0	0.2	0	1	1
CREBBP-SMAD2 hexameric complex	2	2	0	0.2	0	1	1
CREBBP-SMAD2-SMAD4 pentameric complex	3	3	0	0.3	0	1	1
CREBBP-SMAD3-SMAD4 pentameric complex	2	2	0	0.2	0	1	1
SMAD3-SMAD4-cSKI, TGF(beta)-dependent	2	2	0	0.2	0	1	1
mTOR-RAPTOR complex	2	2	0	0.2	0	1	1
NRP1-VEGFR2-VEGF(165) complex	2	2	0	0.2	0	1	1
Catenin (alpha) - catenin (beta) complex	2	2	0	0.2	0	1	1
ZO1-(beta)cadherin-(VE)cadherin-VEGFR2 complex	4	4	0	0.4	0	1	1
pRb2/p130-multimolecular complex (DNMT1, E2F4, SuV39H1, HDAC1, RBL2)	2	2	0	0.2	0	1	1
pRb2/p130-multimolecular complex (RB2, E2F4, HDAC1, SUV39H1, P300)	2	2	0	0.2	0	1	1
Polycystin-1 multiprotein complex (ACTN1, CDH1, SRC, JUP, VCL, CTNNB1, PXN, BCAR1, PKD1, PTK2, TLN1)	6	6	0	0.5	0	1	1
TIAM1-EFNB1-EPHA2 complex	2	2	0	0.2	0	1	1
TNF-alpha/NF-kappa B signaling complex (CHUK, KPNA3, NFKB2, NFKBIB, REL, IKBKG, NFKB1, NFKBIE, RELB, NFKBIA, RELA, TNIP2)	2	2	0	0.2	0	1	1
TNF-alpha/NF-kappa B signaling complex (SEC16A, CHUK, IKBKB, NFKB2, REL, IKBKG, MAP3K14, RELA, FBXW7, USP2)	4	4	0	0.4	0	1	1
TNF-alpha/NF-kappa B signaling complex (CHUK, BTRC, NFKB2, PPP6C, REL, CUL1, IKBKE, SAPS2, SAPS1, ANKRD28, RELA, SKP1)	3	3	0	0.3	0	1	1
PTIP-DNA damage response complex	2	2	0	0.2	0	1	1
CBP-RARA-RXRA-DNA complex, ligand stimulated	2	2	0	0.2	0	1	1
TBP-TAF complex	2	2	0	0.2	0	1	1
CHUK-NFKB2-REL-IKBKG-SPAG9-NFKB1-NFKBIE-COPB2-TNIP1-NFKBIA-RELA-TNIP2 complex	2	2	0	0.2	0	1	1
TNF-alpha/Nf-kappa B signaling complex (RPL6, RPL30, RPS13, CHUK, DDX3X, NFKB2, NFKBIB, REL, IKBKG, NFKB1, MAP3K8, RELB, GLG1, NFKBIA, RELA, TNIP2, GTF2I)	3	3	0	0.3	0	1	1
TNF-alpha/NF-kappa B signaling complex 5	5	5	0	0.5	0	1	1
IKBKB-CDC37-KIAA1967-HSP90AB1-HSP90AA1 complex	2	2	0	0.2	0	1	1
TCF4-CTNNB1-SUMO1-EP300-HADAC6 complex	3	3	0	0.3	0	1	1
TCF4-CTNNB1-EP300 complex	3	3	0	0.3	0	1	1
TCF4-CTNNB1 complex	2	2	0	0.2	0	1	1
TCF4-CTNNB1-CREBBP complex	3	3	0	0.3	0	1	1
TNF-alpha/NF-kappa B signaling complex 6	2	2	0	0.2	0	1	1
Cell-cell junction complex (CDH1-CTNNB1)	2	2	0	0.2	0	1	1
TNF-alpha/NF-kappa B signaling complex 10	2	2	0	0.2	0	1	1
Chromatin remodeling complex (TACC2, TACC3, PCAF)	2	2	0	0.2	0	1	1
EGR-EP300 complex	2	2	0	0.2	0	1	1
TRBP containing complex (DICER, TRBP, AGO2, RPL7A, EIF6, MOV10)	2	2	0	0.2	0	1	1
TRBP containing complex (DICER, RPL7A, EIF6, MOV10 and subunits of the 60S ribosomal particle)	2	2	0	0.2	0	1	1
Sororin-cohesin complex	2	2	0	0.2	0	1	1
PLCB1-PARD3-PARD6A complex	2	2	0	0.2	0	1	1
LMO4-gp130 complex	2	2	0	0.2	0	1	1
Emerin complex 1	3	3	0	0.3	0	1	1
Emerin complex 24	2	2	0	0.2	0	1	1
Emerin complex 52	4	4	0	0.4	0	1	1
HSP90-CIP1-FKBPL complex	2	2	0	0.2	0	1	1
PSD95-FYN-NR2A complex	2	2	0	0.2	0	1	1
VEGFA(165)-KDR-NRP1 complex	2	2	0	0.2	0	1	1
VEGFA(165)-VEGFR2-NRP1 complex	2	2	0	0.2	0	1	1
RUNX1-CBF-beta-DNA complex	2	2	0	0.2	0	1	1

## Sheet: 3) CORUM Essential PC
	Number of protein complex genes	Number of protein complex genes in analysis	Number of protein complex genes under purifying selection	Proportion of genes in analysis in protein complex (%)	Proportion of genes under purifying selection in protein complex (%)	p	q	Protein complex genes under purifying selection
Integrator-RNAPII complex	4	1	3	0.1	3.9	0.000964609	0.103652	INTS10,POLR2A,INTS9
Spliceosome	15	10	5	0.9	6.6	0.00170834	0.103652	PRPF8,BUD13,RBM25,DDX17,SNW1
SMG-1-Upf1-eRF1-eRF3 complex (SURF)	2	0	2	0	2.6	0.00404892	0.103652	SMG1,UPF1
Postsplicing complex	2	0	2	0	2.6	0.00404892	0.103652	UPF2,UPF1
mRNA decay complex (UPF1, UPF2, UPF3B, DCP2, XRN1, XRN2, EXOSC2, EXOSC4, EXOSC10, PARN)	2	0	2	0	2.6	0.00404892	0.103652	UPF2,UPF1
Integrator complex	3	1	2	0.1	2.6	0.0116411	0.212865	INTS10,INTS9
DSS1 complex	3	1	2	0.1	2.6	0.0116411	0.212865	INTS10,INTS9
SNW1 complex	5	3	2	0.3	2.6	0.0356624	0.570598	PRPF8,SNW1
C complex spliceosome	8	6	2	0.5	2.6	0.0881203	0.690115	PRPF8,SNW1
Nup 107-160 subcomplex	2	1	1	0.1	1.3	0.124005	0.690115	NUP98
RNA polymerase II holoenzyme complex	2	1	1	0.1	1.3	0.124005	0.690115	POLR2A
NRD complex (Nucleosome remodeling and deacetylation complex)	2	1	1	0.1	1.3	0.124005	0.690115	CHD4
Anti-HDAC2 complex	2	1	1	0.1	1.3	0.124005	0.690115	CHD4
SMN complex	2	1	1	0.1	1.3	0.124005	0.690115	GEMIN5
Large Drosha complex	2	1	1	0.1	1.3	0.124005	0.690115	DDX17
NPC subcomplex (NUP98, NUP107, NUP133, NUP160)	2	1	1	0.1	1.3	0.124005	0.690115	NUP98
BRCA1-BARD1-POLR2A complex	2	1	1	0.1	1.3	0.124005	0.690115	POLR2A
BRCA1-core RNA polymerase II complex	2	1	1	0.1	1.3	0.124005	0.690115	POLR2A
SMRT-SKIP-CBF1 complex	2	1	1	0.1	1.3	0.124005	0.690115	SNW1
DGCR8 multiprotein complex	2	1	1	0.1	1.3	0.124005	0.690115	DDX17
SMN complex (GEMIN5,2,3,4, SMN)	2	1	1	0.1	1.3	0.124005	0.690115	GEMIN5
SMN complex (GEMIN5,4,3), SMN-independent intermediate	2	1	1	0.1	1.3	0.124005	0.690115	GEMIN5
Pre-initiation complex (PIC)	2	1	1	0.1	1.3	0.124005	0.690115	POLR2A
SMN-PolII-RHA complex	3	2	1	0.2	1.3	0.180187	0.768798	POLR2A
RNA polymerase II (RNAPII)	3	2	1	0.2	1.3	0.180187	0.768798	POLR2A
BRCA1-RNA polymerase II complex	3	2	1	0.2	1.3	0.180187	0.768798	POLR2A
RNA polymerase II complex (RPB1, RAP74, CDK8, CYCC, SRB7, BAF190, BAF47), chromatin structure modifying	3	2	1	0.2	1.3	0.180187	0.768798	POLR2A
RNA polymerase II complex (CBP, PCAF, RPB1, BAF47, CYCC, CDK8), chromatin structure modifying	3	2	1	0.2	1.3	0.180187	0.768798	POLR2A
RNA polymerase II complex, incomplete (CBP, RPBI, PCAF, BAF47), chromatin structure modifying	3	2	1	0.2	1.3	0.180187	0.768798	POLR2A
MLL1-WDR5 complex	3	2	1	0.2	1.3	0.180187	0.768798	HSPA4
LARC complex (LCR-associated remodeling complex)	4	3	1	0.3	1.3	0.23281	0.876462	CHD4
HES1 promoter corepressor complex	4	3	1	0.3	1.3	0.23281	0.876462	POLR2A
HCF-1 complex	4	3	1	0.3	1.3	0.23281	0.876462	HSPA4
Multisynthetase complex	4	3	1	0.3	1.3	0.23281	0.876462	LARS
HES1 promoter-Notch enhancer complex	5	4	1	0.4	1.3	0.282097	1	POLR2A
RNA polymerase II complex, chromatin structure modifying	5	4	1	0.4	1.3	0.282097	1	POLR2A
CEN complex	6	5	1	0.5	1.3	0.328257	1	RSF1
Multisubunit ACTR coactivator complex	3	3	0	0.3	0	1	1
SMRT complex	2	2	0	0.2	0	1	1
TRAP complex	2	2	0	0.2	0	1	1
TSC1-TSC2 complex	2	2	0	0.2	0	1	1
NUMAC complex (nucleosomal methylation activator complex)	3	3	0	0.3	0	1	1
p300-MDM2-p53 protein complex	2	2	0	0.2	0	1	1
PBAF complex (Polybromo- and BAF containing complex)	4	4	0	0.4	0	1	1
Condensin II	2	2	0	0.2	0	1	1
BAF complex	4	4	0	0.4	0	1	1
BRCA1-RAD50-MRE11-NBS1 complex	2	2	0	0.2	0	1	1
SMCC complex	2	2	0	0.2	0	1	1
Mediator complex	2	2	0	0.2	0	1	1
SWI-SNF chromatin remodeling-related-BRCA1 complex	6	6	0	0.5	0	1	1
BRAFT complex	2	2	0	0.2	0	1	1
HMGB1-HMGB2-HSC70-ERP60-GAPDH complex	2	2	0	0.2	0	1	1
SNF2h-cohesin-NuRD complex	3	3	0	0.3	0	1	1
PC2 complex	2	2	0	0.2	0	1	1
INO80 chromatin remodeling complex	2	2	0	0.2	0	1	1
BASC (Ab 81) complex (BRCA1-associated genome surveillance complex)	3	3	0	0.3	0	1	1
GCN5-TRRAP histone acetyltransferase complex	2	2	0	0.2	0	1	1
TFTC-type histone acetyl transferase complex	3	3	0	0.3	0	1	1
TFTC complex (TATA-binding protein-free TAF-II-containing complex)	2	2	0	0.2	0	1	1
PCAF complex	2	2	0	0.2	0	1	1
STAGA complex (SPT3-TAF9-GCN5 acetyltransferase complex)	2	2	0	0.2	0	1	1
NuA4/Tip60 HAT complex	3	3	0	0.3	0	1	1
DRIP complex	2	2	0	0.2	0	1	1
p300-CBP-p270-SWI/SNF complex	5	5	0	0.5	0	1	1
p300-CBP-p270 complex	3	3	0	0.3	0	1	1
MRN-TRRAP complex (MRE11A-RAD50-NBN-TRRAP complex)	2	2	0	0.2	0	1	1
Brg1-associated complex I	3	3	0	0.3	0	1	1
Brm-associated complex	3	3	0	0.3	0	1	1
BRG1-SIN3A complex	3	3	0	0.3	0	1	1
BRM-SIN3A complex	3	3	0	0.3	0	1	1
SIN3-ING1b complex II	4	4	0	0.4	0	1	1
NCOR-HDAC3 complex	2	2	0	0.2	0	1	1
NuA4/Tip60-HAT complex A	3	3	0	0.3	0	1	1
DMAP1-associated complex	4	4	0	0.4	0	1	1
BRG1-SIN3A-HDAC containing SWI/SNF remodeling complex I	3	3	0	0.3	0	1	1
BRM-SIN3A-HDAC complex	3	3	0	0.3	0	1	1
BRG1-associated complex	3	3	0	0.3	0	1	1
BRM-associated complex	3	3	0	0.3	0	1	1
ARC92-Mediator complex	2	2	0	0.2	0	1	1
CRSP-Mediator 2 complex	2	2	0	0.2	0	1	1
5S-DNA-TFIIIA-TFIIIC2-TFIIIB subcomplex	3	3	0	0.3	0	1	1
FA complex (Fanconi anemia complex)	2	2	0	0.2	0	1	1
p33ING1b-p300 complex	2	2	0	0.2	0	1	1
ING1-p300-PCNA complex	2	2	0	0.2	0	1	1
p400-associated complex	2	2	0	0.2	0	1	1
CDC5L complex	4	4	0	0.4	0	1	1
WINAC complex	5	5	0	0.5	0	1	1
EBAFb complex	3	3	0	0.3	0	1	1
EBAFa complex	3	3	0	0.3	0	1	1
ALL-1 supercomplex	5	5	0	0.5	0	1	1
Elongator holo complex	2	2	0	0.2	0	1	1
NCOR1 complex	4	4	0	0.4	0	1	1
NCOR2 complex	2	2	0	0.2	0	1	1
CDCA5-PDS5A-RAD21-SMC1A-PDS5B-SMC3 complex	2	2	0	0.2	0	1	1
RAPTOR-mTOR complex	2	2	0	0.2	0	1	1
MDC1-MRN-ATM-FANCD2 complex	4	4	0	0.4	0	1	1
MDC1-MRE11-RAD50-NBS1 complex	2	2	0	0.2	0	1	1
MBD1-MCAF1-SETDB1 complex	2	2	0	0.2	0	1	1
CRKL-PDGFRA-CRK-RAPGEF1 complex	2	2	0	0.2	0	1	1
CIN85 complex (CIN85, CRK, BCAR1, CBL, PIK3R1, GRB2, SOS1)	2	2	0	0.2	0	1	1
SLP-76-Cbl-Grb2-Shc complex, Fc receptor gamma-R1 stimulated	2	2	0	0.2	0	1	1
PDGFRA-PLC-gamma-1-PI3K-SHP-2 complex, PDGF stimulated	2	2	0	0.2	0	1	1
Elongator core complex	2	2	0	0.2	0	1	1
SRC-3 complex	2	2	0	0.2	0	1	1
MBD1-MCAF complex	2	2	0	0.2	0	1	1
RAD50-BRCA1 complex	2	2	0	0.2	0	1	1
BRCA1-cABL complex	2	2	0	0.2	0	1	1
BRCA1-BARD1-BACH1-DNA damage complex II	2	2	0	0.2	0	1	1
mTORC1 complex (mTOR/FRAP1, LST8, RAPTOR)	2	2	0	0.2	0	1	1
mTOR-signaling complex	2	2	0	0.2	0	1	1
mTOR-signaling complex (FRAP1/mTOR, GBL, RAPTOR)	2	2	0	0.2	0	1	1
mTOR-signaling complex (mTOR/FRAP1, RAPTOR)	2	2	0	0.2	0	1	1
SKI-NCOR1-SIN3A-HDAC1 complex	2	2	0	0.2	0	1	1
Nop56p-associated pre-rRNA complex	6	6	0	0.5	0	1	1
Brg1-associated complex II	3	3	0	0.3	0	1	1
Bipartite complex (TFC4, CTNNB1)	2	2	0	0.2	0	1	1
AXIN-APC-betaCatenin-GSK3B complex	3	3	0	0.3	0	1	1
Pericentrin-GCP complex	2	2	0	0.2	0	1	1
mTOR-RAPTOR complex	2	2	0	0.2	0	1	1
TBP-TAF complex	2	2	0	0.2	0	1	1
TNF-alpha/NF-kappa B signaling complex 5	5	5	0	0.5	0	1	1
IKBKB-CDC37-KIAA1967-HSP90AB1-HSP90AA1 complex	2	2	0	0.2	0	1	1
TNF-alpha/NF-kappa B signaling complex 6	2	2	0	0.2	0	1	1
TNF-alpha/NF-kappa B signaling complex 10	2	2	0	0.2	0	1	1
TRBP containing complex (DICER, TRBP, AGO2, RPL7A, EIF6, MOV10)	2	2	0	0.2	0	1	1
TRBP containing complex (DICER, RPL7A, EIF6, MOV10 and subunits of the 60S ribosomal particle)	2	2	0	0.2	0	1	1
Sororin-cohesin complex	2	2	0	0.2	0	1	1
RUNX1-CBF-beta-DNA complex	2	2	0	0.2	0	1	1
