# Supplementary material for: Somatic Mutation Patterns in Hemizygous Genomic Regions Unveil Purifying Selection during Tumor Evolution
Source: PLoS Genet. 2016 Dec 27;12(12):e1006506. doi: 10.1371/journal.pgen.1006506 (PMC5189942; doi:10.1371/journal.pgen.1006506)
Supplement: S3 Table — Mutation data from genes active in the same GO biological process (first tab) or CORUM protein complex (second tab) were pooled and both copy number states were analyzed for differences in CADD functional impact scores, similar to the main analysis. Pathways/Complexes are ranked based on increasing p-values. (XLSX) [file pgen.1006506.s010.xlsx]

## Sheet: 1) GO_bp
	Median_HeZD	Median_CNN	p	q
RNA_CATABOLIC_PROCESS	11.38	16.905	6.53e-06	0.00536766
RNA_PROCESSING	15.37	17.03	2.25e-05	0.0092475
MRNA_METABOLIC_PROCESS	14.88	17.47	4.32e-05	0.0112614
VESICLE_MEDIATED_TRANSPORT	14.79	16.49	5.48e-05	0.0112614
RNA_SPLICING	15.37	17.28	0.000525	0.08631
HORMONE_METABOLIC_PROCESS	10.375	15.65	0.00145	0.19865
RECEPTOR_MEDIATED_ENDOCYTOSIS	12.83	15.325	0.0021	0.22194
RIBONUCLEOPROTEIN_COMPLEX_BIOGENESIS_AND_ASSEMBLY	16.205	17.36	0.00216	0.22194
TRANSLATIONAL_INITIATION	16.16	17.86	0.00285	0.2603
SYNAPTIC_TRANSMISSION	13.59	15.43	0.00379	0.311538
REGULATION_OF_CYTOKINE_BIOSYNTHETIC_PROCESS	8.4835	14.14	0.00512	0.360506
LIPID_TRANSPORT	10.72	15.435	0.00544	0.360506
NITROGEN_COMPOUND_CATABOLIC_PROCESS	13.24	16.735	0.0059	0.360506
REGULATION_OF_TRANSLATIONAL_INITIATION	15.975	17.94	0.00614	0.360506
CELLULAR_MACROMOLECULE_CATABOLIC_PROCESS	15.57	16.92	0.007	0.3836
POSITIVE_REGULATION_OF_CYTOKINE_BIOSYNTHETIC_PROCESS	5.1295	11.29	0.00811	0.399081
POSITIVE_REGULATION_OF_TRANSLATION	9.147	14.43	0.00886	0.399081
DEFENSE_RESPONSE	11.865	13.45	0.00903	0.399081
DNA_PACKAGING	15.18	17.01	0.00943	0.399081
REGULATION_OF_SYNAPSE_STRUCTURE_AND_ACTIVITY	0	14.96	0.00971	0.399081
MRNA_PROCESSING_GO_0006397	15.89	17.78	0.0106	0.407264
REGULATION_OF_VIRAL_REPRODUCTION	5.055	15.11	0.0109	0.407264
MICROTUBULE_ORGANIZING_CENTER_ORGANIZATION_AND_BIOGENESIS	11.215	14.88	0.012	0.420485
SEXUAL_REPRODUCTION	14.25	16.6	0.0127	0.420485
EMBRYONIC_MORPHOGENESIS	13.16	17.03	0.0128	0.420485
CENTROSOME_ORGANIZATION_AND_BIOGENESIS	10.6785	14.845	0.0133	0.420485
CHROMOSOME_CONDENSATION	15.19	17	0.018	0.548
AMINE_CATABOLIC_PROCESS	13.57	16.67	0.0227	0.654766
REPRODUCTION	14.495	15.84	0.0231	0.654766
AMINO_ACID_CATABOLIC_PROCESS	13.73	16.685	0.0286	0.765487
CYTOKINE_METABOLIC_PROCESS	9.147	13.61	0.0298	0.765487
CYTOKINE_BIOSYNTHETIC_PROCESS	9.147	13.61	0.0298	0.765487
VIRAL_INFECTIOUS_CYCLE	11.63	15.79	0.0308	0.7672
RNA_SPLICINGVIA_TRANSESTERIFICATION_REACTIONS	14.33	17.2	0.0349	0.815335
PROTEIN_FOLDING	13.65	15.955	0.0358	0.815335
BILE_ACID_METABOLIC_PROCESS	8.176	14.7	0.0366	0.815335
RIBOSOME_BIOGENESIS_AND_ASSEMBLY	15.275	16.24	0.0367	0.815335
INTRA_GOLGI_VESICLE_MEDIATED_TRANSPORT	13.215	17.36	0.0378	0.817674
TRNA_PROCESSING	14.24	17.35	0.0412	0.843529
ANION_TRANSPORT	12.305	14.78	0.0417	0.843529
DNA_REPLICATION_INITIATION	13.78	15.58	0.0429	0.843529
PROTEIN_TARGETING_TO_MITOCHONDRION	13.87	18.305	0.0431	0.843529
NUCLEOTIDE_SUGAR_METABOLIC_PROCESS	15.47	18.435	0.0472	0.880225
TRIACYLGLYCEROL_METABOLIC_PROCESS	12.2745	19.135	0.0476	0.880225
PROTEIN_RNA_COMPLEX_ASSEMBLY	16.865	18.01	0.0492	0.880225
AMINO_SUGAR_METABOLIC_PROCESS	10.74	16.52	0.0501	0.880225
INFLAMMATORY_RESPONSE	11.865	13.09	0.0511	0.880225
PHOSPHOINOSITIDE_BIOSYNTHETIC_PROCESS	14.19	15.78	0.0514	0.880225
DEVELOPMENTAL_GROWTH	2.433	14.41	0.0537	0.900845
MEMBRANE_LIPID_BIOSYNTHETIC_PROCESS	13.735	15.71	0.0557	0.915708
GLYCEROPHOSPHOLIPID_BIOSYNTHETIC_PROCESS	13.8	15.625	0.058	0.934824
REPRODUCTIVE_PROCESS	14.5	15.285	0.0624	0.9864
PHOSPHOLIPID_BIOSYNTHETIC_PROCESS	13.645	15.46	0.0661	1
INTERLEUKIN_8_BIOSYNTHETIC_PROCESS	9.5285	11.62	0.0675	1
CYTOKINE_AND_CHEMOKINE_MEDIATED_SIGNALING_PATHWAY	9.0525	12.94	0.0695	1
CALCIUM_INDEPENDENT_CELL_CELL_ADHESION	9.0525	14.23	0.0734	1
TUBE_DEVELOPMENT	11.265	14.09	0.0742	1
CELLULAR_PROTEIN_COMPLEX_DISASSEMBLY	15.82	17.73	0.075	1
SYNAPTOGENESIS	0	13.19	0.0759	1
TUBE_MORPHOGENESIS	11.87	14.27	0.0768	1
DNA_REPLICATION	14.85	15.885	0.078	1
POSITIVE_REGULATION_OF_ANGIOGENESIS	17.78	17.14	0.0798	1
CELLULAR_MONOVALENT_INORGANIC_CATION_HOMEOSTASIS	15.05	18.575	0.0803	1
GOLGI_VESICLE_TRANSPORT	16.25	17.19	0.0803	1
LIPOPROTEIN_METABOLIC_PROCESS	10.88	14.44	0.0837	1
STEROID_METABOLIC_PROCESS	11.07	13.82	0.084	1
DEFENSE_RESPONSE_TO_VIRUS	4.755	12.4	0.0842	1
NEGATIVE_REGULATION_OF_CYTOKINE_BIOSYNTHETIC_PROCESS	8.648	16.23	0.0843	1
SYNAPSE_ORGANIZATION_AND_BIOGENESIS	7.58	13.83	0.0848	1
REGULATION_OF_MYELOID_CELL_DIFFERENTIATION	18.545	19.09	0.0874	1
SPINDLE_ORGANIZATION_AND_BIOGENESIS	13.945	17.32	0.0886	1
MACROMOLECULAR_COMPLEX_DISASSEMBLY	15.38	17.08	0.0901	1
RESPONSE_TO_OXIDATIVE_STRESS	13.73	15.905	0.0929	1
UNFOLDED_PROTEIN_RESPONSE	17.875	19.455	0.0934	1
SECRETORY_PATHWAY	16.385	17.27	0.097	1
GLUCAN_METABOLIC_PROCESS	5.602	13.835	0.0988	1
PROTEIN_COMPLEX_DISASSEMBLY	15.82	17.44	0.0989	1
GLUCOSE_CATABOLIC_PROCESS	11.85	15.97	0.099	1
CYCLIC_NUCLEOTIDE_METABOLIC_PROCESS	11.58	16.67	0.1	1
ESTABLISHMENT_AND_OR_MAINTENANCE_OF_CELL_POLARITY	16.01	18.01	0.1	1
TRNA_METABOLIC_PROCESS	15.83	17.595	0.102	1
HOMEOSTASIS_OF_NUMBER_OF_CELLS	15.225	17.97	0.103	1
NUCLEOTIDE_BIOSYNTHETIC_PROCESS	13.36	16.38	0.104	1
TRANSLATION	16.05	16.465	0.105	1
RESPONSE_TO_ORGANIC_SUBSTANCE	15.07	16.04	0.105	1
ISOPRENOID_METABOLIC_PROCESS	10.74	14.915	0.108	1
POSITIVE_REGULATION_OF_CELL_DIFFERENTIATION	17.78	18.21	0.109	1
LIPID_HOMEOSTASIS	10.87	14.56	0.111	1
REGIONALIZATION	14.1	17.795	0.114	1
PROTEOGLYCAN_METABOLIC_PROCESS	13.52	14.755	0.114	1
POSITIVE_REGULATION_OF_JNK_ACTIVITY	13.7	15.81	0.114	1
REGULATION_OF_JNK_ACTIVITY	13.78	15.77	0.117	1
SULFUR_COMPOUND_BIOSYNTHETIC_PROCESS	13.955	15.585	0.119	1
POST_GOLGI_VESICLE_MEDIATED_TRANSPORT	13.82	16.85	0.123	1
CARBOHYDRATE_BIOSYNTHETIC_PROCESS	13.02	14.74	0.123	1
CELLULAR_CARBOHYDRATE_CATABOLIC_PROCESS	11.54	14.85	0.128	1
CARBOHYDRATE_CATABOLIC_PROCESS	11.54	14.85	0.128	1
RESPONSE_TO_DRUG	10.445	13	0.132	1
VIRAL_GENOME_REPLICATION	11.36	14.74	0.133	1
LIPID_BIOSYNTHETIC_PROCESS	13.67	15.2	0.136	1
EXOCYTOSIS	15.39	18.7	0.136	1
GAMETE_GENERATION	14.76	16.97	0.137	1
POSITIVE_REGULATION_OF_BINDING	16.94	18.875	0.137	1
INTERLEUKIN_8_PRODUCTION	10.255	11.69	0.138	1
REGULATION_OF_CELLULAR_PH	17.52	18.65	0.139	1
VIRAL_REPRODUCTION	14.79	15.93	0.14	1
REGULATION_OF_ENDOCYTOSIS	13.48	15.785	0.141	1
GLYCOLIPID_METABOLIC_PROCESS	13.24	16.07	0.142	1
CHROMATIN_ASSEMBLY	15.105	16.54	0.146	1
ENDOSOME_TRANSPORT	15.125	16.57	0.147	1
POSITIVE_REGULATION_OF_TRANSFERASE_ACTIVITY	15.55	16.23	0.148	1
ACTIVATION_OF_JNK_ACTIVITY	13.7	15.43	0.153	1
MITOTIC_SPINDLE_ORGANIZATION_AND_BIOGENESIS	14.91	17.52	0.153	1
SECRETION	16.35	16.71	0.154	1
DNA_DEPENDENT_DNA_REPLICATION	14.955	16.28	0.154	1
ION_TRANSPORT	14.02	14.83	0.154	1
POSITIVE_REGULATION_OF_MAP_KINASE_ACTIVITY	14.34	15.565	0.157	1
VIRAL_REPRODUCTIVE_PROCESS	14.79	15.86	0.158	1
PROTEOGLYCAN_BIOSYNTHETIC_PROCESS	13.52	14.97	0.159	1
GLYCOSPHINGOLIPID_METABOLIC_PROCESS	13.24	16.3	0.16	1
CELLULAR_BIOSYNTHETIC_PROCESS	15.53	16.05	0.161	1
DNA_INTEGRITY_CHECKPOINT	14.54	15.46	0.162	1
GLUTAMINE_FAMILY_AMINO_ACID_METABOLIC_PROCESS	13.41	15.15	0.165	1
MACROMOLECULE_BIOSYNTHETIC_PROCESS	15.09	15.82	0.165	1
SPERMATID_DEVELOPMENT	13.295	15.485	0.166	1
NUCLEOTIDE_METABOLIC_PROCESS	14.12	15.63	0.168	1
INORGANIC_ANION_TRANSPORT	7.647	12.99	0.169	1
SECRETION_BY_CELL	16.27	16.64	0.173	1
ACTIVATION_OF_NF_KAPPAB_TRANSCRIPTION_FACTOR	16.11	18.01	0.173	1
BIOSYNTHETIC_PROCESS	15.26	15.71	0.174	1
POSITIVE_REGULATION_OF_DNA_BINDING	17.43	18.8	0.175	1
LOCOMOTORY_BEHAVIOR	13.53	14.52	0.177	1
PROTEIN_AMINO_ACID_AUTOPHOSPHORYLATION	16.65	17.09	0.183	1
POSITIVE_REGULATION_OF_PHOSPHATE_METABOLIC_PROCESS	12.335	15.68	0.184	1
NUCLEOBASENUCLEOSIDE_AND_NUCLEOTIDE_METABOLIC_PROCESS	14.495	16.1	0.185	1
CARBOHYDRATE_TRANSPORT	12.05	13.16	0.185	1
COFACTOR_BIOSYNTHETIC_PROCESS	14.76	15.46	0.185	1
SPHINGOLIPID_METABOLIC_PROCESS	13.655	14.975	0.186	1
MEIOTIC_RECOMBINATION	19.275	19.72	0.186	1
MEIOSIS_I	19.39	19.73	0.188	1
POSITIVE_REGULATION_OF_EPITHELIAL_CELL_PROLIFERATION	12.365	14	0.191	1
ECTODERM_DEVELOPMENT	14.07	14.6	0.191	1
CHEMICAL_HOMEOSTASIS	14.03	15.14	0.192	1
RESPONSE_TO_TEMPERATURE_STIMULUS	15.935	16.36	0.194	1
B_CELL_DIFFERENTIATION	13.485	15.85	0.196	1
PYRIMIDINE_NUCLEOTIDE_METABOLIC_PROCESS	11.64	14.88	0.196	1
CELLULAR_POLYSACCHARIDE_METABOLIC_PROCESS	10.88	13.84	0.197	1
REGULATION_OF_INTERFERON_GAMMA_BIOSYNTHETIC_PROCESS	4.309	13.415	0.2	1
POSITIVE_REGULATION_OF_TRANSCRIPTION_FACTOR_ACTIVITY	17.43	18.875	0.2	1
POLYSACCHARIDE_METABOLIC_PROCESS	10.88	13.76	0.204	1
PROTEIN_AUTOPROCESSING	16.65	17.06	0.206	1
GENERATION_OF_PRECURSOR_METABOLITES_AND_ENERGY	15.265	15.32	0.206	1
SPHINGOLIPID_BIOSYNTHETIC_PROCESS	11.63	17.13	0.206	1
SULFUR_METABOLIC_PROCESS	14.89	15.88	0.216	1
REGULATION_OF_DNA_REPLICATION	14.87	16.655	0.217	1
G_PROTEIN_SIGNALING_COUPLED_TO_IP3_SECOND_MESSENGERPHOSPHOLIPASE_C_ACTIVATING	14.91	16.63	0.218	1
PROTEIN_PROCESSING	16.54	16.905	0.218	1
COENZYME_BIOSYNTHETIC_PROCESS	15.87	16.965	0.22	1
RESPONSE_TO_HEAT	15.44	16.33	0.221	1
MEIOTIC_CELL_CYCLE	17.36	17.7	0.224	1
VACUOLAR_TRANSPORT	14.65	15.87	0.225	1
EPIDERMIS_DEVELOPMENT	13.98	14.5	0.225	1
ACUTE_INFLAMMATORY_RESPONSE	8.319	12.295	0.225	1
ER_TO_GOLGI_VESICLE_MEDIATED_TRANSPORT	16.44	17.625	0.228	1
DNA_RECOMBINATION	15.215	16.15	0.23	1
RNA_EXPORT_FROM_NUCLEUS	15.985	17.05	0.233	1
RESPONSE_TO_CHEMICAL_STIMULUS	15.24	15.43	0.234	1
NUCLEOSOME_ASSEMBLY	15.17	16.24	0.235	1
SPERMATID_DIFFERENTIATION	14.84	16.4	0.236	1
G1_PHASE_OF_MITOTIC_CELL_CYCLE	16.965	16.92	0.242	1
RRNA_METABOLIC_PROCESS	15.13	15.325	0.242	1
CENTROSOME_CYCLE	18.485	15.25	0.243	1
IMMUNE_SYSTEM_PROCESS	14.02	14.39	0.244	1
MUSCLE_CELL_DIFFERENTIATION	14.66	15.09	0.248	1
STEROID_BIOSYNTHETIC_PROCESS	10.615	13.7	0.248	1
MONOVALENT_INORGANIC_CATION_HOMEOSTASIS	17.58	18.01	0.25	1
RESPONSE_TO_NUTRIENT	15.6	16.55	0.254	1
POSITIVE_REGULATION_OF_PHOSPHORYLATION	14.41	15.64	0.255	1
CDC42_PROTEIN_SIGNAL_TRANSDUCTION	13.41	14.48	0.268	1
SMOOTH_MUSCLE_CONTRACTION_GO_0006939	15.185	16.84	0.273	1
SPERM_MOTILITY	13.54	19.61	0.274	1
PROTEIN_IMPORT_INTO_NUCLEUS_TRANSLOCATION	15.19	15.63	0.277	1
PHAGOCYTOSIS	14.09	16.12	0.278	1
TISSUE_MORPHOGENESIS	16.04	18.58	0.281	1
OVULATION_CYCLE	10.695	16.84	0.283	1
POSITIVE_REGULATION_OF_SIGNAL_TRANSDUCTION	14.04	14.85	0.284	1
NUCLEOBASENUCLEOSIDENUCLEOTIDE_AND_NUCLEIC_ACID_TRANSPORT	15.985	16.91	0.285	1
PROTEIN_AMINO_ACID_LIPIDATION	14.135	14.565	0.286	1
LIPOPROTEIN_BIOSYNTHETIC_PROCESS	14.135	14.565	0.286	1
GLUCOSE_METABOLIC_PROCESS	15.24	16.19	0.287	1
ACTIVATION_OF_MAPK_ACTIVITY	15.23	15.88	0.295	1
LYSOSOMAL_TRANSPORT	13.48	15.35	0.296	1
RRNA_PROCESSING	15.275	15.12	0.3	1
CATION_TRANSPORT	14.6	14.96	0.302	1
HEME_BIOSYNTHETIC_PROCESS	14.705	14.975	0.304	1
NEGATIVE_REGULATION_OF_HYDROLASE_ACTIVITY	13.815	14.86	0.305	1
REGULATION_OF_TRANSLATION	16.15	16.47	0.307	1
SKELETAL_MUSCLE_DEVELOPMENT	15.71	17.015	0.308	1
MAINTENANCE_OF_PROTEIN_LOCALIZATION	14.735	15.525	0.309	1
SUPEROXIDE_METABOLIC_PROCESS	12.295	15.01	0.312	1
REGULATION_OF_JNK_CASCADE	14.615	15.625	0.312	1
DNA_DAMAGE_CHECKPOINT	15.115	15.46	0.318	1
PHOSPHOINOSITIDE_MEDIATED_SIGNALING	14.91	16.405	0.319	1
SENSORY_PERCEPTION_OF_CHEMICAL_STIMULUS	15.39	15.395	0.319	1
PROTEIN_EXPORT_FROM_NUCLEUS	15.865	16.19	0.323	1
NLS_BEARING_SUBSTRATE_IMPORT_INTO_NUCLEUS	16.545	17.51	0.325	1
SPHINGOID_METABOLIC_PROCESS	14.66	14.71	0.33	1
DI___TRI_VALENT_INORGANIC_CATION_TRANSPORT	14.03	14.605	0.332	1
MAINTENANCE_OF_CELLULAR_PROTEIN_LOCALIZATION	15.01	15.675	0.333	1
PROTEIN_HOMOOLIGOMERIZATION	13.87	14.28	0.334	1
PROTEIN_STABILIZATION	14.42	14.25	0.336	1
KERATINOCYTE_DIFFERENTIATION	15.23	13.77	0.342	1
PROTEIN_AMINO_ACID_N_LINKED_GLYCOSYLATION	15.99	16.24	0.345	1
ELECTRON_TRANSPORT_GO_0006118	14.165	14.26	0.346	1
CELL_ACTIVATION	12.905	13.22	0.352	1
REGULATION_OF_DNA_METABOLIC_PROCESS	16.68	16.81	0.354	1
NEGATIVE_REGULATION_OF_DNA_REPLICATION	14.89	16.47	0.354	1
ENERGY_RESERVE_METABOLIC_PROCESS	10.2305	14.68	0.355	1
REGULATION_OF_PH	17.77	18.21	0.355	1
HUMORAL_IMMUNE_RESPONSE	10.2965	12.42	0.358	1
METAL_ION_TRANSPORT	14.03	14.615	0.36	1
RIBONUCLEOTIDE_METABOLIC_PROCESS	15.14	16.48	0.363	1
ANTI_APOPTOSIS	15.42	16.46	0.366	1
CELLULAR_CATION_HOMEOSTASIS	14.28	14.93	0.369	1
REGULATION_OF_RESPONSE_TO_EXTERNAL_STIMULUS	12.74	13.91	0.372	1
DOUBLE_STRAND_BREAK_REPAIR	15.04	15.365	0.372	1
SODIUM_ION_TRANSPORT	9.839	14.32	0.373	1
OXYGEN_AND_REACTIVE_OXYGEN_SPECIES_METABOLIC_PROCESS	14.97	16.68	0.375	1
TRANSITION_METAL_ION_TRANSPORT	16.67	15.11	0.376	1
STRIATED_MUSCLE_DEVELOPMENT	15.59	15.895	0.379	1
CELLULAR_PROTEIN_CATABOLIC_PROCESS	17.48	17.55	0.391	1
VITAMIN_METABOLIC_PROCESS	12.08	13.99	0.392	1
EPIDERMAL_GROWTH_FACTOR_RECEPTOR_SIGNALING_PATHWAY	15.045	15.69	0.392	1
DIGESTION	12.61	12.91	0.394	1
INTERFERON_GAMMA_BIOSYNTHETIC_PROCESS	9.3345	13.415	0.395	1
INTERFERON_GAMMA_PRODUCTION	9.3345	13.415	0.395	1
EXCRETION	15.75	15.74	0.396	1
POSITIVE_REGULATION_OF_PEPTIDYL_TYROSINE_PHOSPHORYLATION	12.355	14.89	0.396	1
NEGATIVE_REGULATION_OF_DNA_METABOLIC_PROCESS	14.91	16.335	0.402	1
DETECTION_OF_CHEMICAL_STIMULUS	12.4	17.73	0.402	1
CERAMIDE_METABOLIC_PROCESS	14.86	14.86	0.403	1
CALCIUM_ION_TRANSPORT	13.56	14.41	0.407	1
PEROXISOME_ORGANIZATION_AND_BIOGENESIS	16.39	16.315	0.408	1
NUCLEAR_EXPORT	16.32	16.61	0.408	1
RESPONSE_TO_TOXIN	11.35	12.24	0.409	1
NITROGEN_COMPOUND_METABOLIC_PROCESS	15.55	15.41	0.411	1
HORMONE_SECRETION	15.105	16.865	0.412	1
TRANSMEMBRANE_RECEPTOR_PROTEIN_TYROSINE_KINASE_SIGNALING_PATHWAY	15.28	15.31	0.412	1
RNA_3END_PROCESSING	17.87	18.67	0.414	1
LYSOSOME_ORGANIZATION_AND_BIOGENESIS	14.165	14.36	0.42	1
REGULATION_OF_NEUROTRANSMITTER_LEVELS	15.6	16.12	0.42	1
VACUOLE_ORGANIZATION_AND_BIOGENESIS	14.165	14.36	0.42	1
I_KAPPAB_KINASE_NF_KAPPAB_CASCADE	14.2	14.76	0.423	1
RESPONSE_TO_XENOBIOTIC_STIMULUS	10.078	12.43	0.426	1
PROTEIN_MATURATION	17.325	15.79	0.429	1
SENSORY_PERCEPTION	15.88	15.56	0.43	1
LEUKOCYTE_ACTIVATION	13.625	13.51	0.431	1
CELLULAR_DEFENSE_RESPONSE	12.53	13.935	0.432	1
MONOCARBOXYLIC_ACID_METABOLIC_PROCESS	14.23	14.63	0.438	1
MONOVALENT_INORGANIC_CATION_TRANSPORT	13.915	14.95	0.44	1
BIOGENIC_AMINE_METABOLIC_PROCESS	15.6	15.74	0.442	1
VESICLE_LOCALIZATION	15.5	14.75	0.442	1
REGULATION_OF_MEMBRANE_POTENTIAL	14.97	17	0.443	1
NOTCH_SIGNALING_PATHWAY	14.5	15.86	0.451	1
ACTIN_FILAMENT_BASED_MOVEMENT	18.77	18.575	0.451	1
CELLULAR_CATABOLIC_PROCESS	16.49	16.39	0.465	1
PEPTIDE_METABOLIC_PROCESS	15.47	15.245	0.47	1
OLIGOSACCHARIDE_METABOLIC_PROCESS	15.25	14.63	0.47	1
IMMUNE_RESPONSE	13.65	13.57	0.471	1
HEME_METABOLIC_PROCESS	15.4	14.555	0.471	1
REGULATION_OF_CHROMOSOME_ORGANIZATION_AND_BIOGENESIS	15.64	15.83	0.472	1
MAINTENANCE_OF_LOCALIZATION	14.285	14.435	0.476	1
INSULIN_RECEPTOR_SIGNALING_PATHWAY	16.68	16.165	0.48	1
REGULATION_OF_HEART_CONTRACTION	14.72	15.815	0.484	1
POSITIVE_REGULATION_OF_CELL_MIGRATION	15.35	14.85	0.484	1
CATION_HOMEOSTASIS	14.695	14.92	0.486	1
INDUCTION_OF_APOPTOSIS_BY_EXTRACELLULAR_SIGNALS	14.98	14.87	0.487	1
POSITIVE_REGULATION_OF_PROTEIN_AMINO_ACID_PHOSPHORYLATION	15.09	16.535	0.488	1
AMINE_METABOLIC_PROCESS	15.495	15.41	0.491	1
GLUCOSAMINE_METABOLIC_PROCESS	15.285	16.605	0.494	1
POSITIVE_REGULATION_OF_PROTEIN_METABOLIC_PROCESS	14.34	14.92	0.495	1
REGULATION_OF_BLOOD_PRESSURE	15.67	13.89	0.498	1
NEGATIVE_REGULATION_OF_PROGRAMMED_CELL_DEATH	15.71	16.38	0.498	1
PROTEIN_TARGETING_TO_MEMBRANE	19.02	17.48	0.507	1
NEGATIVE_REGULATION_OF_APOPTOSIS	15.72	16.43	0.508	1
REGULATION_OF_T_CELL_PROLIFERATION	13.62	13.16	0.514	1
PROTEIN_POLYUBIQUITINATION	15.1	15.19	0.516	1
DNA_MODIFICATION	18.49	17.45	0.517	1
POSITIVE_REGULATION_OF_T_CELL_PROLIFERATION	13.62	13.13	0.518	1
POSITIVE_REGULATION_OF_CELLULAR_PROTEIN_METABOLIC_PROCESS	14.31	14.62	0.518	1
GLUTAMATE_SIGNALING_PATHWAY	17.07	17.885	0.519	1
PURINE_NUCLEOTIDE_METABOLIC_PROCESS	18.575	17.2	0.522	1
INTERLEUKIN_1_SECRETION	15.85	14.755	0.522	1
NEGATIVE_REGULATION_OF_IMMUNE_SYSTEM_PROCESS	14.645	14.165	0.529	1
LYMPHOCYTE_DIFFERENTIATION	14.075	13.945	0.532	1
MEMBRANE_FUSION	15.245	16.185	0.536	1
ION_HOMEOSTASIS	14.81	15.05	0.537	1
MYOBLAST_DIFFERENTIATION	17.41	17.905	0.542	1
GLYCOPROTEIN_CATABOLIC_PROCESS	16.79	16.01	0.545	1
ESTABLISHMENT_OF_VESICLE_LOCALIZATION	15.15	13.47	0.545	1
POSITIVE_REGULATION_OF_T_CELL_ACTIVATION	13.72	13.18	0.548	1
POSITIVE_REGULATION_OF_MAPKKK_CASCADE	14.95	15.91	0.556	1
POSITIVE_REGULATION_OF_CYTOKINE_PRODUCTION	17.65	16	0.563	1
REGULATION_OF_DEFENSE_RESPONSE	10.85	11.88	0.564	1
HEMOPOIESIS	15.465	15.925	0.569	1
REGULATION_OF_CATABOLIC_PROCESS	17.53	15.855	0.57	1
MAINTENANCE_OF_CELLULAR_LOCALIZATION	15.13	15.86	0.572	1
AXON_GUIDANCE	15.8	14.98	0.574	1
CELLULAR_HOMEOSTASIS	15.145	15.43	0.574	1
NEGATIVE_REGULATION_OF_MULTICELLULAR_ORGANISMAL_PROCESS	14.645	13.47	0.582	1
HEMOPOIETIC_OR_LYMPHOID_ORGAN_DEVELOPMENT	15.465	15.9	0.582	1
POSITIVE_REGULATION_OF_I_KAPPAB_KINASE_NF_KAPPAB_CASCADE	14.04	14.22	0.586	1
PEPTIDYL_AMINO_ACID_MODIFICATION	16.25	16.74	0.588	1
DEVELOPMENT_OF_PRIMARY_SEXUAL_CHARACTERISTICS	17.67	17.395	0.589	1
CYTOKINE_SECRETION	16.06	14.845	0.591	1
SPLICEOSOME_ASSEMBLY	18.27	18.07	0.593	1
PHOSPHOLIPASE_C_ACTIVATION	14.91	14.495	0.593	1
PURINE_RIBONUCLEOTIDE_METABOLIC_PROCESS	20.4	17.05	0.595	1
PATTERN_SPECIFICATION_PROCESS	14.68	15.3	0.609	1
IMMUNE_SYSTEM_DEVELOPMENT	15.465	15.84	0.609	1
CELL_PROJECTION_BIOGENESIS	13.06	13.22	0.609	1
GENE_SILENCING	19.35	17.995	0.611	1
RNA_ELONGATION	19.04	16.26	0.612	1
AMINE_TRANSPORT	15.36	15.18	0.612	1
MYELOID_CELL_DIFFERENTIATION	17.79	17.58	0.613	1
PHOTORECEPTOR_CELL_MAINTENANCE	15.725	16.51	0.615	1
AROMATIC_COMPOUND_METABOLIC_PROCESS	17.83	16.25	0.616	1
ADENYLATE_CYCLASE_ACTIVATION	12.915	13.185	0.616	1
MORPHOGENESIS_OF_AN_EPITHELIUM	15.15	14.48	0.62	1
MULTI_ORGANISM_PROCESS	14.5	14.15	0.622	1
POSITIVE_REGULATION_OF_DEFENSE_RESPONSE	13.46	13.125	0.622	1
G_PROTEIN_SIGNALING_ADENYLATE_CYCLASE_ACTIVATING_PATHWAY	12.915	13.17	0.622	1
T_CELL_PROLIFERATION	14.27	13.96	0.626	1
MACROMOLECULE_CATABOLIC_PROCESS	17.145	16.935	0.627	1
PROTEIN_AMINO_ACID_ADP_RIBOSYLATION	14.35	14.54	0.627	1
ENERGY_DERIVATION_BY_OXIDATION_OF_ORGANIC_COMPOUNDS	16.035	15.64	0.629	1
NEGATIVE_REGULATION_OF_MYELOID_CELL_DIFFERENTIATION	20.212	17.875	0.63	1
GENERATION_OF_A_SIGNAL_INVOLVED_IN_CELL_CELL_SIGNALING	16.74	16.175	0.64	1
RESPONSE_TO_VIRUS	14.04	13.9	0.652	1
PROTEIN_SECRETION	16.11	14.6	0.652	1
B_CELL_ACTIVATION	15.27	14.53	0.654	1
STRIATED_MUSCLE_CONTRACTION_GO_0006941	18.16	13.235	0.656	1
REGULATION_OF_GENE_SPECIFIC_TRANSCRIPTION	15.455	14.86	0.662	1
REGULATION_OF_T_CELL_ACTIVATION	13.84	13.21	0.667	1
AMYLOID_PRECURSOR_PROTEIN_METABOLIC_PROCESS	16.79	15.085	0.672	1
MITOTIC_SISTER_CHROMATID_SEGREGATION	15.47	14.5	0.674	1
POSITIVE_REGULATION_OF_CELL_CYCLE	15.89	16.66	0.679	1
TRANSCRIPTION_FROM_RNA_POLYMERASE_III_PROMOTER	14.505	13.76	0.682	1
POSITIVE_REGULATION_OF_SECRETION	17.045	13.325	0.685	1
REGULATION_OF_HORMONE_SECRETION	18.145	16.19	0.687	1
INNATE_IMMUNE_RESPONSE	11.63	12.34	0.688	1
DETECTION_OF_ABIOTIC_STIMULUS	19.505	13.44	0.69	1
REGULATION_OF_I_KAPPAB_KINASE_NF_KAPPAB_CASCADE	14.075	14.21	0.692	1
AMINO_ACID_TRANSPORT	15.35	14.8	0.695	1
ICOSANOID_METABOLIC_PROCESS	14.62	13.59	0.698	1
BIOPOLYMER_CATABOLIC_PROCESS	17.3	17.06	0.7	1
CALCIUM_MEDIATED_SIGNALING	17.06	15.46	0.7	1
CATABOLIC_PROCESS	16.74	16.43	0.701	1
REGULATION_OF_MUSCLE_CONTRACTION	17.62	16.3	0.704	1
FATTY_ACID_METABOLIC_PROCESS	14.445	14.54	0.706	1
POSITIVE_REGULATION_OF_CELL_PROLIFERATION	15.655	15.11	0.711	1
N_ACETYLGLUCOSAMINE_METABOLIC_PROCESS	17.045	16.41	0.711	1
NITROGEN_COMPOUND_BIOSYNTHETIC_PROCESS	17.17	15.3	0.721	1
TRANSCRIPTION_INITIATION	16.48	16.48	0.722	1
AMINO_ACID_METABOLIC_PROCESS	16.18	15.47	0.725	1
ORGANIC_ACID_METABOLIC_PROCESS	15.29	15.23	0.727	1
POTASSIUM_ION_TRANSPORT	17.57	14.87	0.727	1
ACTIVATION_OF_PROTEIN_KINASE_ACTIVITY	19.01	17.61	0.729	1
CELL_MATURATION	15.36	14.58	0.732	1
HETEROCYCLE_METABOLIC_PROCESS	18.05	15.8	0.74	1
FEMALE_PREGNANCY	14.095	12.39	0.741	1
PROTEIN_AMINO_ACID_O_LINKED_GLYCOSYLATION	16.695	15.23	0.747	1
COFACTOR_METABOLIC_PROCESS	16.25	15.47	0.748	1
XENOBIOTIC_METABOLIC_PROCESS	17.16	11.135	0.748	1
BIOPOLYMER_BIOSYNTHETIC_PROCESS	16.13	14.98	0.75	1
RESPONSE_TO_OTHER_ORGANISM	14.04	13.45	0.751	1
GLYCOPROTEIN_METABOLIC_PROCESS	16.56	15.68	0.753	1
PHOTOTRANSDUCTION	18.81	11.255	0.757	1
T_CELL_DIFFERENTIATION	13.84	12.625	0.758	1
CELLULAR_MORPHOGENESIS_DURING_DIFFERENTIATION	17.27	15.615	0.761	1
GLYCOPROTEIN_BIOSYNTHETIC_PROCESS	15.825	15.32	0.761	1
REGULATION_OF_PROTEIN_SECRETION	20.205	13.485	0.762	1
PROTEIN_CATABOLIC_PROCESS	18.44	17.615	0.763	1
SECONDARY_METABOLIC_PROCESS	15	14.42	0.763	1
RESPONSE_TO_CARBOHYDRATE_STIMULUS	16.43	15.92	0.768	1
REGULATION_OF_SECRETION	20.205	16.13	0.769	1
MYELOID_LEUKOCYTE_DIFFERENTIATION	18.255	17.5	0.772	1
AMINO_ACID_DERIVATIVE_BIOSYNTHETIC_PROCESS	20.6	16.78	0.772	1
DETECTION_OF_STIMULUS_INVOLVED_IN_SENSORY_PERCEPTION	18.81	10.87	0.775	1
MICROTUBULE_BASED_MOVEMENT	16.55	15.565	0.775	1
REGULATED_SECRETORY_PATHWAY	19.585	16.61	0.78	1
DEVELOPMENTAL_MATURATION	15.585	14.59	0.781	1
RESPIRATORY_GASEOUS_EXCHANGE	14.445	11.895	0.782	1
CYTOSKELETON_DEPENDENT_INTRACELLULAR_TRANSPORT	17.81	16.715	0.784	1
CELL_FATE_COMMITMENT	15.8	16.3	0.79	1
RHYTHMIC_PROCESS	16.71	15.34	0.794	1
SISTER_CHROMATID_SEGREGATION	15.71	14.835	0.795	1
CARBOXYLIC_ACID_METABOLIC_PROCESS	15.41	15.22	0.798	1
POSITIVE_REGULATION_OF_PROTEIN_MODIFICATION_PROCESS	14.89	14.965	0.798	1
EPITHELIAL_TO_MESENCHYMAL_TRANSITION	17.92	15.75	0.799	1
FEEDING_BEHAVIOR	23.7	18.86	0.802	1
T_CELL_ACTIVATION	14.01	13.07	0.802	1
NEUROTRANSMITTER_SECRETION	19.585	14.47	0.803	1
PROTEIN_DNA_COMPLEX_ASSEMBLY	16.83	16.55	0.807	1
ONE_CARBON_COMPOUND_METABOLIC_PROCESS	17.425	16.96	0.809	1
REGULATION_OF_LIPID_METABOLIC_PROCESS	13.49	13.01	0.812	1
COFACTOR_TRANSPORT	13.13	12.045	0.814	1
EMBRYONIC_DEVELOPMENT	16.33	16.87	0.816	1
LEUKOCYTE_DIFFERENTIATION	16.37	15.165	0.819	1
TRANSCRIPTION_INITIATION_FROM_RNA_POLYMERASE_II_PROMOTER	16.535	16.5	0.821	1
POSITIVE_REGULATION_OF_RESPONSE_TO_STIMULUS	15.7	14.92	0.823	1
REGULATION_OF_AXONOGENESIS	18.01	15.755	0.824	1
RESPONSE_TO_STEROID_HORMONE_STIMULUS	15.315	12.96	0.825	1
POSITIVE_REGULATION_OF_PROTEIN_SECRETION	19.91	12.44	0.826	1
N_TERMINAL_PROTEIN_AMINO_ACID_MODIFICATION	18.82	17.585	0.827	1
MITOTIC_CELL_CYCLE_CHECKPOINT	16.19	15.52	0.83	1
AMINO_ACID_AND_DERIVATIVE_METABOLIC_PROCESS	16.45	15.59	0.831	1
MALE_GONAD_DEVELOPMENT	23.1	17.54	0.831	1
COENZYME_METABOLIC_PROCESS	17.06	15.815	0.832	1
PIGMENT_BIOSYNTHETIC_PROCESS	18.45	14.93	0.834	1
DETECTION_OF_STIMULUS	17.925	14.095	0.835	1
REGULATION_OF_RESPONSE_TO_STIMULUS	15.46	14.595	0.835	1
REGULATION_OF_PROTEIN_AMINO_ACID_PHOSPHORYLATION	14.86	14.88	0.836	1
MRNA_SPLICE_SITE_SELECTION	27.15	18.91	0.836	1
RHO_PROTEIN_SIGNAL_TRANSDUCTION	15.74	15.73	0.836	1
REGULATION_OF_CYTOKINE_SECRETION	19.91	12.375	0.839	1
JAK_STAT_CASCADE	15.86	15.89	0.84	1
CELL_RECOGNITION	12.795	11.64	0.841	1
INTERLEUKIN_2_PRODUCTION	21.85	18.185	0.843	1
RESPONSE_TO_BACTERIUM	14.1	11.69	0.848	1
CELLULAR_RESPIRATION	19.5	16.45	0.85	1
SYSTEM_PROCESS	16.08	15.4	0.852	1
REGULATION_OF_MITOSIS	16.19	15.48	0.853	1
POSITIVE_REGULATION_OF_MULTICELLULAR_ORGANISMAL_PROCESS	15.475	14.36	0.86	1
FATTY_ACID_BIOSYNTHETIC_PROCESS	15.01	14.12	0.861	1
NEGATIVE_REGULATION_OF_RESPONSE_TO_STIMULUS	15.6	13.755	0.862	1
CHROMATIN_ASSEMBLY_OR_DISASSEMBLY	19.345	18.71	0.862	1
CYTOPLASM_ORGANIZATION_AND_BIOGENESIS	18.36	16.99	0.871	1
POSITIVE_REGULATION_OF_IMMUNE_RESPONSE	18.105	15.12	0.871	1
AEROBIC_RESPIRATION	19.45	15.51	0.875	1
LYMPHOCYTE_ACTIVATION	15.015	14.03	0.879	1
G_PROTEIN_SIGNALING_ADENYLATE_CYCLASE_INHIBITING_PATHWAY	21.8	12.96	0.884	1
AMINO_ACID_DERIVATIVE_METABOLIC_PROCESS	18.48	16.25	0.887	1
LEUKOCYTE_MIGRATION	14.79	13	0.888	1
CELL_CELL_SIGNALING	15.79	15.25	0.892	1
REGULATION_OF_IMMUNE_RESPONSE	17.045	15.01	0.892	1
MESODERM_DEVELOPMENT	19.61	17.15	0.893	1
POSITIVE_REGULATION_OF_CYTOKINE_SECRETION	20.805	12.43	0.893	1
MONOCARBOXYLIC_ACID_TRANSPORT	23.3	11.47	0.894	1
CARBOXYLIC_ACID_TRANSPORT	16.325	13.87	0.894	1
INTERCELLULAR_JUNCTION_ASSEMBLY_AND_MAINTENANCE	18.795	17.48	0.895	1
ORGANIC_ACID_TRANSPORT	16.325	13.845	0.896	1
AXONOGENESIS	17.63	15.22	0.897	1
REGULATION_OF_IMMUNE_EFFECTOR_PROCESS	19.07	14.44	0.899	1
PIGMENT_METABOLIC_PROCESS	18.51	14.555	0.902	1
AMINE_BIOSYNTHETIC_PROCESS	20.3	15.05	0.903	1
REGULATION_OF_LYMPHOCYTE_ACTIVATION	15.425	13.37	0.903	1
DETECTION_OF_EXTERNAL_STIMULUS	14.72	10.0145	0.916	1
PEPTIDYL_TYROSINE_MODIFICATION	15.4	15.39	0.917	1
POSITIVE_REGULATION_OF_LYMPHOCYTE_ACTIVATION	15.28	13.18	0.919	1
RESPONSE_TO_UV	18.32	16.09	0.919	1
NEUTRAL_AMINO_ACID_TRANSPORT	19.6	12.9	0.922	1
ACTIVATION_OF_IMMUNE_RESPONSE	17.18	13.965	0.923	1
DEFENSE_RESPONSE_TO_BACTERIUM	14.1	10.87	0.923	1
DETECTION_OF_BIOTIC_STIMULUS	14.7	7.358	0.925	1
RESPONSE_TO_IONIZING_RADIATION	17.23	15.87	0.926	1
VITAMIN_TRANSPORT	16.35	11.12	0.927	1
FEMALE_GAMETE_GENERATION	19.3	17.82	0.93	1
POSITIVE_REGULATION_OF_CELLULAR_COMPONENT_ORGANIZATION_AND_BIOGENESIS	17.63	16.68	0.93	1
NEGATIVE_REGULATION_OF_ANGIOGENESIS	13.26	11.63	0.932	1
BLOOD_COAGULATION	15.26	13.08	0.934	1
CELLULAR_LIPID_CATABOLIC_PROCESS	15.74	14.07	0.934	1
COAGULATION	15.26	13.08	0.934	1
LIPID_CATABOLIC_PROCESS	15.74	14.07	0.935	1
ORGANELLE_LOCALIZATION	15.415	13.55	0.937	1
REGULATION_OF_BINDING	17.66	16.41	0.937	1
CIRCADIAN_RHYTHM	18.82	14.355	0.938	1
INTERACTION_WITH_HOST	22.25	18.46	0.944	1
TRICARBOXYLIC_ACID_CYCLE_INTERMEDIATE_METABOLIC_PROCESS	21.6	17.47	0.944	1
IMMUNE_EFFECTOR_PROCESS	16.91	14.36	0.945	1
REGULATION_OF_IMMUNE_SYSTEM_PROCESS	16.1	14.285	0.948	1
INTERCELLULAR_JUNCTION_ASSEMBLY	18.85	16.855	0.951	1
PEPTIDYL_TYROSINE_PHOSPHORYLATION	16.25	15.4	0.953	1
EMBRYO_IMPLANTATION	23.9	9.301	0.956	1
EPITHELIAL_CELL_DIFFERENTIATION	18.8	14.77	0.958	1
LEUKOCYTE_CHEMOTAXIS	14.82	12.66	0.959	1
NEURITE_DEVELOPMENT	17.9	15.36	0.96	1
NEUROLOGICAL_SYSTEM_PROCESS	16.74	15.72	0.962	1
NEGATIVE_REGULATION_OF_SECRETION	24.3	12.755	0.962	1
STRESS_ACTIVATED_PROTEIN_KINASE_SIGNALING_PATHWAY	17.67	16.47	0.963	1
STEROID_HORMONE_RECEPTOR_SIGNALING_PATHWAY	19.91	18.13	0.965	1
POSITIVE_REGULATION_OF_DNA_METABOLIC_PROCESS	21.4	16.45	0.965	1
INTRACELLULAR_RECEPTOR_MEDIATED_SIGNALING_PATHWAY	19.91	18.13	0.965	1
POSITIVE_REGULATION_OF_IMMUNE_SYSTEM_PROCESS	16.91	14.43	0.966	1
REGULATION_OF_G_PROTEIN_COUPLED_RECEPTOR_PROTEIN_SIGNALING_PATHWAY	16.95	14.99	0.967	1
S_PHASE_OF_MITOTIC_CELL_CYCLE	16.46	12.975	0.967	1
REGULATION_OF_CELL_MORPHOGENESIS	16.75	15.22	0.969	1
ANDROGEN_RECEPTOR_SIGNALING_PATHWAY	20.6	18.08	0.969	1
JNK_CASCADE	17.66	16.425	0.97	1
S_PHASE	16.5	13.23	0.971	1
REGULATION_OF_CELLULAR_COMPONENT_SIZE	19.035	17.16	0.971	1
HETEROPHILIC_CELL_ADHESION	18.83	13.215	0.972	1
REGULATION_OF_BODY_FLUID_LEVELS	16.125	13.19	0.972	1
AGING	22.2	21.7	0.972	1
REGULATION_OF_DNA_BINDING	17.605	16.295	0.973	1
REGULATION_OF_GENE_EXPRESSION_EPIGENETIC	22.65	19.19	0.973	1
CHROMOSOME_SEGREGATION	15.58	14.22	0.974	1
PROTEIN_AMINO_ACID_PHOSPHORYLATION	16.79	16.43	0.975	1
FATTY_ACID_BETA_OXIDATION	17.49	14.905	0.976	1
ESTABLISHMENT_OF_ORGANELLE_LOCALIZATION	15.15	12.51	0.977	1
NEURON_DEVELOPMENT	17.28	15.055	0.979	1
HOMEOSTATIC_PROCESS	17.35	16.49	0.98	1
NEURON_DIFFERENTIATION	17.9	15.42	0.98	1
HEMOSTASIS	16.125	13.015	0.982	1
FATTY_ACID_OXIDATION	18.34	15.01	0.982	1
REGULATION_OF_ANATOMICAL_STRUCTURE_MORPHOGENESIS	16.78	15.49	0.983	1
ADAPTIVE_IMMUNE_RESPONSE	19.03	14.85	0.985	1
REGULATION_OF_RHO_PROTEIN_SIGNAL_TRANSDUCTION	17.305	14.86	0.986	1
COFACTOR_CATABOLIC_PROCESS	21.95	15.97	0.986	1
REGULATION_OF_PEPTIDYL_TYROSINE_PHOSPHORYLATION	15.105	13.22	0.988	1
ACTIN_POLYMERIZATION_AND_OR_DEPOLYMERIZATION	18.97	17.03	0.988	1
REGULATION_OF_CELL_SHAPE	16.785	15.09	0.989	1
PRODUCTION_OF_MOLECULAR_MEDIATOR_OF_IMMUNE_RESPONSE	21.85	14.81	0.991	1
ORGAN_DEVELOPMENT	15.66	15.27	0.991	1
ADAPTIVE_IMMUNE_RESPONSE_GO_0002460	19.05	14.595	0.992	1
INACTIVATION_OF_MAPK_ACTIVITY	20.5	16.58	0.992	1
NEGATIVE_REGULATION_OF_DEVELOPMENTAL_PROCESS	16.2	16.16	0.992	1
REGULATION_OF_TRANSCRIPTION_FACTOR_ACTIVITY	18.74	16.57	0.994	1
CELL_DIVISION	19.1	17.72	0.994	1
REGULATION_OF_RHO_GTPASE_ACTIVITY	18.585	14.13	0.995	1
TYROSINE_PHOSPHORYLATION_OF_STAT_PROTEIN	19.12	16.6	0.995	1
NEGATIVE_REGULATION_OF_BINDING	17.45	14.365	0.996	1
RESPONSE_TO_WOUNDING	15.595	14.2	0.996	1
HOMOPHILIC_CELL_ADHESION	15.405	11.86	0.997	1
BEHAVIOR	18.755	16.32	0.997	1
REGULATION_OF_ACTIN_FILAMENT_LENGTH	20.16	17.03	0.997	1
APOPTOTIC_MITOCHONDRIAL_CHANGES	24.9	17.61	0.997	1
CYTOKINESIS	19.51	17.445	0.998	1
MITOCHONDRIAL_MEMBRANE_ORGANIZATION_AND_BIOGENESIS	22.15	20.7	0.998	1
REGULATION_OF_CELL_DIFFERENTIATION	20.4	17.99	0.998	1
COVALENT_CHROMATIN_MODIFICATION	17.18	15.48	0.998	1
HISTONE_MODIFICATION	17.01	15.46	0.998	1
ENZYME_LINKED_RECEPTOR_PROTEIN_SIGNALING_PATHWAY	17.54	16.11	0.999	1
NEGATIVE_REGULATION_OF_CELLULAR_BIOSYNTHETIC_PROCESS	18.67	14.92	0.999	1
CELLULAR_COMPONENT_DISASSEMBLY	18.21	16.55	0.999	1
SKELETAL_DEVELOPMENT	18.26	16.93	0.999	1
ANATOMICAL_STRUCTURE_MORPHOGENESIS	15.88	15.02	0.999	1
PROTEIN_POLYMERIZATION	20.8	17.06	0.999	1
NEGATIVE_REGULATION_OF_DNA_BINDING	17.8	14.265	0.999	1
POSITIVE_REGULATION_OF_CYTOSKELETON_ORGANIZATION_AND_BIOGENESIS	24.6	16.155	0.999	1
NEGATIVE_REGULATION_OF_TRANSLATION	21.2	16.05	0.999	1
TRANSMISSION_OF_NERVE_IMPULSE	20.4	16.48	0.999	1
NEGATIVE_REGULATION_OF_PHOSPHATE_METABOLIC_PROCESS	34	21.9	0.999	1
REGULATION_OF_BIOLOGICAL_QUALITY	20.8	16.47	1	1
DNA_METABOLIC_PROCESS	17.815	16.1	1	1
RNA_METABOLIC_PROCESS	17.8	16.43	1	1
PROTEIN_OLIGOMERIZATION	20.7	16.93	1	1
REGULATION_OF_TRANSFORMING_GROWTH_FACTOR_BETA_RECEPTOR_SIGNALING_PATHWAY	28.9	17.08	1	1
DNA_REPAIR	19.08	16.12	1	1
MUSCLE_DEVELOPMENT	17.49	15.13	1	1
ACTIN_FILAMENT_ORGANIZATION	18.245	15.015	1	1
NEGATIVE_REGULATION_OF_NUCLEOBASENUCLEOSIDENUCLEOTIDE_AND_NUCLEIC_ACID_METABOLIC_PROCESS	19.535	15.975	1	1
NUCLEAR_IMPORT	23.7	16.53	1	1
NEGATIVE_REGULATION_OF_CELLULAR_METABOLIC_PROCESS	20.2	16.26	1	1
REGULATION_OF_HYDROLASE_ACTIVITY	22.1	17.61	1	1
SYSTEM_DEVELOPMENT	16.58	15.45	1	1
ESTABLISHMENT_OF_PROTEIN_LOCALIZATION	18.91	16.455	1	1
POSITIVE_REGULATION_OF_TRANSCRIPTIONDNA_DEPENDENT	20.1	17.43	1	1
CHROMATIN_REMODELING	29.1	18.795	1	1
NERVOUS_SYSTEM_DEVELOPMENT	18.74	16.02	1	1
CELL_DEVELOPMENT	18.55	16.5	1	1
NEGATIVE_REGULATION_OF_CELLULAR_PROTEIN_METABOLIC_PROCESS	24.7	17.78	1	1
ESTABLISHMENT_OF_LOCALIZATION	16.87	15.94	1	1
REGULATION_OF_KINASE_ACTIVITY	23.55	17.13	1	1
REGULATION_OF_PROTEIN_KINASE_ACTIVITY	23.7	17.09	1	1
BIOPOLYMER_METABOLIC_PROCESS	17.54	16.27	1	1
NEGATIVE_REGULATION_OF_TRANSPORT	40	20.6	1	1
POSITIVE_REGULATION_OF_TRANSCRIPTION_FROM_RNA_POLYMERASE_II_PROMOTER	20.4	17.26	1	1
MACROMOLECULAR_COMPLEX_ASSEMBLY	19.28	16.765	1	1
G2_M_TRANSITION_OF_MITOTIC_CELL_CYCLE	21.1	16.855	1	1
PROTEIN_TETRAMERIZATION	22.05	19.27	1	1
REGULATION_OF_TYROSINE_PHOSPHORYLATION_OF_STAT_PROTEIN	40	18.28	1	1
FOCAL_ADHESION_FORMATION	28.4	20.2	1	1
MEMBRANE_LIPID_METABOLIC_PROCESS	20.5	16.37	1	1
REGULATION_OF_MOLECULAR_FUNCTION	21.8	16.76	1	1
SIGNAL_TRANSDUCTION	17.26	16.01	1	1
NUCLEOBASENUCLEOSIDENUCLEOTIDE_AND_NUCLEIC_ACID_METABOLIC_PROCESS	17.305	16.18	1	1
RESPONSE_TO_ENDOGENOUS_STIMULUS	19.26	16.25	1	1
CELL_SURFACE_RECEPTOR_LINKED_SIGNAL_TRANSDUCTION_GO_0007166	16.54	15.31	1	1
CELL_STRUCTURE_DISASSEMBLY_DURING_APOPTOSIS	25.1	15.2	1	1
TRANSCRIPTION_DNA_DEPENDENT	18.37	16.26	1	1
M_PHASE	18.17	15.92	1	1
REGULATION_OF_CELL_MIGRATION	31	19.04	1	1
REGULATION_OF_TRANSFERASE_ACTIVITY	23.45	17.11	1	1
INTRACELLULAR_TRANSPORT	18.95	16.81	1	1
INTRACELLULAR_PROTEIN_TRANSPORT	19.26	16.48	1	1
PROGRAMMED_CELL_DEATH	19.14	16.55	1	1
MICROTUBULE_BASED_PROCESS	18.515	16.84	1	1
RESPONSE_TO_EXTRACELLULAR_STIMULUS	21.6	19.34	1	1
APOPTOTIC_NUCLEAR_CHANGES	18.57	16.205	1	1
POSITIVE_REGULATION_OF_CATALYTIC_ACTIVITY	20.25	16.905	1	1
ORGANELLE_ORGANIZATION_AND_BIOGENESIS	17.92	16.13	1	1
NEGATIVE_REGULATION_OF_CELL_CYCLE	22.2	18.635	1	1
ESTABLISHMENT_OF_CELLULAR_LOCALIZATION	18.7	16.51	1	1
POSITIVE_REGULATION_OF_NUCLEOBASENUCLEOSIDENUCLEOTIDE_AND_NUCLEIC_ACID_METABOLIC_PROCESS	19.28	17.18	1	1
REGULATION_OF_GROWTH	23	17.83	1	1
NUCLEAR_TRANSPORT	19.04	16.635	1	1
REGULATION_OF_PROTEIN_POLYMERIZATION	24.95	17.97	1	1
CELLULAR_RESPONSE_TO_STRESS	22.4	20.9	1	1
POSITIVE_REGULATION_OF_RNA_METABOLIC_PROCESS	19.965	17.435	1	1
RESPONSE_TO_LIGHT_STIMULUS	24.2	17.575	1	1
NEGATIVE_REGULATION_OF_TRANSCRIPTION_DNA_DEPENDENT	22.1	16.32	1	1
PROTEIN_TARGETING	19.875	16.34	1	1
REGULATION_OF_PROTEIN_MODIFICATION_PROCESS	17.43	14.89	1	1
REGULATION_OF_MAPKKK_CASCADE	26.3	18.19	1	1
MICROTUBULE_CYTOSKELETON_ORGANIZATION_AND_BIOGENESIS	18.76	16.98	1	1
NUCLEAR_ORGANIZATION_AND_BIOGENESIS	17.3	14.81	1	1
PROTEIN_IMPORT	23	16.52	1	1
INTERPHASE	21.7	16.22	1	1
TISSUE_DEVELOPMENT	17.645	16.02	1	1
ACTIN_FILAMENT_BASED_PROCESS	18.35	16.55	1	1
CELL_CYCLE_PROCESS	19.4	16.21	1	1
NEGATIVE_REGULATION_OF_CYTOSKELETON_ORGANIZATION_AND_BIOGENESIS	26.95	18.585	1	1
REGULATION_OF_PROTEIN_METABOLIC_PROCESS	18.005	16.55	1	1
REGULATION_OF_SIGNAL_TRANSDUCTION	21.45	15.92	1	1
NEGATIVE_REGULATION_OF_PROTEIN_METABOLIC_PROCESS	24.2	17.76	1	1
POSITIVE_REGULATION_OF_TRANSPORT	25.2	15.605	1	1
NEGATIVE_REGULATION_OF_CELLULAR_PROCESS	20.3	16.41	1	1
REGULATION_OF_CELL_ADHESION	32	20.2	1	1
REGULATION_OF_DEVELOPMENTAL_PROCESS	18.51	16.23	1	1
DEPHOSPHORYLATION	22	16.055	1	1
NEGATIVE_REGULATION_OF_GROWTH	23.7	18.53	1	1
GENERATION_OF_NEURONS	19.695	16.51	1	1
RNA_BIOSYNTHETIC_PROCESS	18.37	16.26	1	1
CYTOKINE_PRODUCTION	22.2	15.235	1	1
CELLULAR_PROTEIN_COMPLEX_ASSEMBLY	24.7	15.64	1	1
MITOTIC_CELL_CYCLE	18.69	16.06	1	1
REGULATION_OF_PHOSPHORYLATION	19.275	16.21	1	1
LIPID_METABOLIC_PROCESS	16.68	15.22	1	1
REGULATION_OF_CELLULAR_COMPONENT_ORGANIZATION_AND_BIOGENESIS	18.47	17.09	1	1
RAS_PROTEIN_SIGNAL_TRANSDUCTION	19.675	16.74	1	1
CELL_CYCLE_PHASE	19.91	16.12	1	1
REGULATION_OF_RAS_PROTEIN_SIGNAL_TRANSDUCTION	23.6	17.44	1	1
REGULATION_OF_NUCLEOCYTOPLASMIC_TRANSPORT	40	17.74	1	1
MULTICELLULAR_ORGANISMAL_DEVELOPMENT	17.28	15.54	1	1
BRAIN_DEVELOPMENT	21.8	15.52	1	1
ANATOMICAL_STRUCTURE_FORMATION	17.73	15.61	1	1
RESPONSE_TO_NUTRIENT_LEVELS	21.6	19.275	1	1
ORGAN_MORPHOGENESIS	16.48	15.06	1	1
POSITIVE_REGULATION_OF_HYDROLASE_ACTIVITY	21.1	17.85	1	1
CELL_CYCLE_CHECKPOINT_GO_0000075	20.2	16.545	1	1
POSITIVE_REGULATION_OF_CASPASE_ACTIVITY	22.1	18.925	1	1
REGULATION_OF_TRANSCRIPTION_FROM_RNA_POLYMERASE_II_PROMOTER	19.36	16.51	1	1
CELLULAR_CARBOHYDRATE_METABOLIC_PROCESS	22.8	16.21	1	1
CELL_SUBSTRATE_ADHESION	25.65	16.34	1	1
ALCOHOL_METABOLIC_PROCESS	23.5	16.275	1	1
REGULATION_OF_HOMEOSTATIC_PROCESS	36	22.1	1	1
ENDOTHELIAL_CELL_PROLIFERATION	34	21.2	1	1
NEGATIVE_REGULATION_OF_INTRACELLULAR_TRANSPORT	40	22.25	1	1
RESPONSE_TO_STRESS	18.32	15.98	1	1
REGULATION_OF_CELLULAR_METABOLIC_PROCESS	18.17	16.29	1	1
MITOCHONDRION_ORGANIZATION_AND_BIOGENESIS	21.6	18.29	1	1
EXTRACELLULAR_STRUCTURE_ORGANIZATION_AND_BIOGENESIS	25.3	17.355	1	1
DNA_CATABOLIC_PROCESS	18.57	16.2	1	1
PROTEIN_IMPORT_INTO_NUCLEUS	23.8	16.57	1	1
REGULATION_OF_GENE_EXPRESSION	18.17	16.24	1	1
POSITIVE_REGULATION_OF_DEVELOPMENTAL_PROCESS	20.8	17.09	1	1
POST_TRANSLATIONAL_PROTEIN_MODIFICATION	18.37	16.21	1	1
REGULATION_OF_ORGANELLE_ORGANIZATION_AND_BIOGENESIS	23.9	17.43	1	1
CELLULAR_COMPONENT_ASSEMBLY	19.27	16.7	1	1
PROTEIN_MODIFICATION_BY_SMALL_PROTEIN_CONJUGATION	21	16.15	1	1
GROWTH	22.75	17.96	1	1
ANGIOGENESIS	17.61	15.1	1	1
NEGATIVE_REGULATION_OF_PHOSPHORYLATION	40	21.7	1	1
PROTEIN_UBIQUITINATION	21.2	16.16	1	1
NEGATIVE_REGULATION_OF_CELLULAR_COMPONENT_ORGANIZATION_AND_BIOGENESIS	22.2	18.22	1	1
NEGATIVE_REGULATION_OF_CELL_ADHESION	31	21.7	1	1
PROTEOLYSIS	17.885	16.22	1	1
MEMBRANE_ORGANIZATION_AND_BIOGENESIS	18.3	16.52	1	1
REGULATION_OF_ANGIOGENESIS	20.25	15.06	1	1
ACTIN_FILAMENT_POLYMERIZATION	21.95	17.87	1	1
ACTIN_CYTOSKELETON_ORGANIZATION_AND_BIOGENESIS	18.51	16.42	1	1
POSITIVE_REGULATION_OF_METABOLIC_PROCESS	18.89	16.805	1	1
REGULATION_OF_CYTOKINE_PRODUCTION	26.65	17.95	1	1
REGULATION_OF_ACTIN_POLYMERIZATION_AND_OR_DEPOLYMERIZATION	24	17.25	1	1
REGULATION_OF_ACTION_POTENTIAL	40	20.4	1	1
CELLULAR_PROTEIN_METABOLIC_PROCESS	17.61	16.23	1	1
RESPONSE_TO_ABIOTIC_STIMULUS	21.65	16.55	1	1
RESPONSE_TO_BIOTIC_STIMULUS	19.47	16.23	1	1
G_PROTEIN_SIGNALING_COUPLED_TO_CAMP_NUCLEOTIDE_SECOND_MESSENGER	27	17.07	1	1
PROTEIN_KINASE_CASCADE	18.845	16.1	1	1
NEGATIVE_REGULATION_OF_CELL_DIFFERENTIATION	22.4	18.075	1	1
MACROMOLECULE_LOCALIZATION	19.55	16.74	1	1
CELLULAR_RESPONSE_TO_STIMULUS	22.5	19.83	1	1
REGULATION_OF_TRANSCRIPTIONDNA_DEPENDENT	18.69	16.28	1	1
CELLULAR_RESPONSE_TO_EXTRACELLULAR_STIMULUS	22.5	20.5	1	1
REGULATION_OF_MITOTIC_CELL_CYCLE	18.115	16.46	1	1
BIOPOLYMER_MODIFICATION	18.075	16.23	1	1
TRANSPORT	16.94	16.08	1	1
REGULATION_OF_MAP_KINASE_ACTIVITY	20.05	16.59	1	1
NEGATIVE_REGULATION_OF_TRANSCRIPTION	19.735	15.91	1	1
VASCULATURE_DEVELOPMENT	18.17	15.38	1	1
CELL_CELL_ADHESION	21.6	15.5	1	1
NEGATIVE_REGULATION_OF_CELL_PROLIFERATION	25.7	16.9	1	1
DNA_DAMAGE_RESPONSESIGNAL_TRANSDUCTION	21.05	17.43	1	1
NEGATIVE_REGULATION_OF_TRANSCRIPTION_FROM_RNA_POLYMERASE_II_PROMOTER	22.5	15.99	1	1
REGULATION_OF_CATALYTIC_ACTIVITY	22.3	16.84	1	1
GLIOGENESIS	40	20.65	1	1
DNA_DAMAGE_RESPONSESIGNAL_TRANSDUCTION_RESULTING_IN_INDUCTION_OF_APOPTOSIS	21.6	17.6	1	1
NEGATIVE_REGULATION_OF_MAP_KINASE_ACTIVITY	26.3	18.85	1	1
REGULATION_OF_CYCLIN_DEPENDENT_PROTEIN_KINASE_ACTIVITY	28.3	18.32	1	1
PROTEIN_COMPLEX_ASSEMBLY	20.2	16.47	1	1
CELLULAR_LIPID_METABOLIC_PROCESS	17.465	15.335	1	1
PROTEIN_METABOLIC_PROCESS	18	16.26	1	1
GLYCEROPHOSPHOLIPID_METABOLIC_PROCESS	23.45	18.21	1	1
SECOND_MESSENGER_MEDIATED_SIGNALING	21.1	16.41	1	1
G_PROTEIN_SIGNALING_COUPLED_TO_CYCLIC_NUCLEOTIDE_SECOND_MESSENGER	25.15	16.225	1	1
REGULATION_OF_INTRACELLULAR_TRANSPORT	40	16.95	1	1
BONE_REMODELING	32	19.11	1	1
REGULATION_OF_SMALL_GTPASE_MEDIATED_SIGNAL_TRANSDUCTION	22.6	17.03	1	1
CELL_PROLIFERATION_GO_0008283	20.2	16.08	1	1
NUCLEOTIDE_EXCISION_REPAIR	21.1	17.88	1	1
NEGATIVE_REGULATION_OF_RNA_METABOLIC_PROCESS	22.1	16.32	1	1
TRANSFORMING_GROWTH_FACTOR_BETA_RECEPTOR_SIGNALING_PATHWAY	24.5	15.81	1	1
ANATOMICAL_STRUCTURE_DEVELOPMENT	16.36	15.34	1	1
CELL_MATRIX_ADHESION	26.6	17.17	1	1
G1_PHASE	32	17.02	1	1
TRANSCRIPTION	18.055	16.13	1	1
POSITIVE_REGULATION_OF_CELLULAR_METABOLIC_PROCESS	18.86	16.78	1	1
LEARNING_AND_OR_MEMORY	30	21	1	1
POSITIVE_REGULATION_OF_BIOLOGICAL_PROCESS	18.49	16.12	1	1
RESPONSE_TO_EXTERNAL_STIMULUS	18.48	15.05	1	1
WOUND_HEALING	21	15.05	1	1
REGULATION_OF_NEUROGENESIS	24.1	18.85	1	1
CARBOHYDRATE_METABOLIC_PROCESS	21	15.7	1	1
NEGATIVE_REGULATION_OF_METABOLIC_PROCESS	20.1	16.26	1	1
PHOSPHOLIPID_METABOLIC_PROCESS	22.1	16.72	1	1
REGULATION_OF_JAK_STAT_CASCADE	40	16.87	1	1
NEUROGENESIS	20.1	16.57	1	1
RESPONSE_TO_RADIATION	22.35	16.81	1	1
REGULATION_OF_CELL_CELL_ADHESION	32	24.1	1	1
GLAND_DEVELOPMENT	30.05	17.925	1	1
REGULATION_OF_CYTOSKELETON_ORGANIZATION_AND_BIOGENESIS	24.45	17.79	1	1
REGULATION_OF_METABOLIC_PROCESS	18.16	16.29	1	1
HEART_DEVELOPMENT	22.2	17.2	1	1
CELLULAR_LOCALIZATION	18.51	16.43	1	1
POSITIVE_REGULATION_OF_CELL_ADHESION	25.2	12.52	1	1
MAPKKK_CASCADE_GO_0000165	19.375	17	1	1
CELL_CYCLE_ARREST_GO_0007050	23.05	19.205	1	1
MITOSIS	18.435	15.9	1	1
CELL_CYCLE_GO_0007049	20.9	16.84	1	1
ER_NUCLEAR_SIGNALING_PATHWAY	22.1	20.6	1	1
REGULATION_OF_TRANSPORT	24.3	16.585	1	1
ENDOTHELIAL_CELL_MIGRATION	34	21.1	1	1
ACTIN_FILAMENT_BUNDLE_FORMATION	19.675	14.32	1	1
REGULATION_OF_NUCLEOBASENUCLEOSIDENUCLEOTIDE_AND_NUCLEIC_ACID_METABOLIC_PROCESS	18.16	16.24	1	1
PERIPHERAL_NERVOUS_SYSTEM_DEVELOPMENT	40	21.15	1	1
REGULATION_OF_GTPASE_ACTIVITY	24.75	17.22	1	1
NEGATIVE_REGULATION_OF_TRANSCRIPTION_FACTOR_ACTIVITY	19	14.31	1	1
PHOSPHOINOSITIDE_METABOLIC_PROCESS	24.05	18.82	1	1
CYTOSKELETON_ORGANIZATION_AND_BIOGENESIS	17.89	16.42	1	1
RESPONSE_TO_HORMONE_STIMULUS	18.97	15.17	1	1
PROTEIN_MODIFICATION_PROCESS	18.11	16.195	1	1
NEGATIVE_REGULATION_OF_TRANSFERASE_ACTIVITY	32	18.28	1	1
APOPTOTIC_PROGRAM	21.5	18.385	1	1
NEGATIVE_REGULATION_OF_SIGNAL_TRANSDUCTION	32	19.005	1	1
CHROMOSOME_ORGANIZATION_AND_BIOGENESIS	18	16.26	1	1
REGULATION_OF_NEURON_APOPTOSIS	40	22.55	1	1
REGULATION_OF_RNA_METABOLIC_PROCESS	18.57	16.3	1	1
CHROMATIN_MODIFICATION	21.1	16.9	1	1
NEGATIVE_REGULATION_OF_CATALYTIC_ACTIVITY	24.7	18.76	1	1
CELLULAR_MACROMOLECULE_METABOLIC_PROCESS	17.575	16.21	1	1
TISSUE_REMODELING	32	19.715	1	1
ESTABLISHMENT_AND_OR_MAINTENANCE_OF_CHROMATIN_ARCHITECTURE	20.4	16.89	1	1
POSITIVE_REGULATION_OF_CELLULAR_PROCESS	18.52	16.16	1	1
TRANSCRIPTION_FROM_RNA_POLYMERASE_II_PROMOTER	18.715	16.25	1	1
TRANSMEMBRANE_RECEPTOR_PROTEIN_SERINE_THREONINE_KINASE_SIGNALING_PATHWAY	23.3	17.22	1	1
DNA_DAMAGE_RESPONSESIGNAL_TRANSDUCTION_BY_P53_CLASS_MEDIATOR	21.85	18.07	1	1
G_PROTEIN_COUPLED_RECEPTOR_PROTEIN_SIGNALING_PATHWAY	17.1	15.03	1	1
INTERPHASE_OF_MITOTIC_CELL_CYCLE	19.065	16.45	1	1
PROTEIN_TRANSPORT	19.26	16.635	1	1
PHOSPHORYLATION	17.69	16.59	1	1
NEGATIVE_REGULATION_OF_BIOLOGICAL_PROCESS	19.92	16.29	1	1
PROTEIN_LOCALIZATION	19.9	16.67	1	1
BASE_EXCISION_REPAIR	21.6	18.965	1	1
NEURON_APOPTOSIS	33	19.75	1	1
REGULATION_OF_MULTICELLULAR_ORGANISMAL_PROCESS	23.7	15.875	1	1
REGULATION_OF_PROTEIN_IMPORT_INTO_NUCLEUS	40	17.65	1	1
REGULATION_OF_CELLULAR_PROTEIN_METABOLIC_PROCESS	17.97	16.52	1	1
REGULATION_OF_PROTEIN_STABILITY	26.9	17.12	1	1
REGULATION_OF_APOPTOSIS	19.83	16.69	1	1
PROTEIN_AMINO_ACID_DEPHOSPHORYLATION	22.8	16.23	1	1
DNA_FRAGMENTATION_DURING_APOPTOSIS	27.4	16.5	1	1
REGULATION_OF_PROGRAMMED_CELL_DEATH	19.83	16.66	1	1
CELL_MIGRATION	23.9	16.81	1	1
CYCLIC_NUCLEOTIDE_MEDIATED_SIGNALING	24.2	16.315	1	1
RESPONSE_TO_DNA_DAMAGE_STIMULUS	19.245	16.285	1	1
INTRACELLULAR_SIGNALING_CASCADE	18.635	16.43	1	1
REGULATION_OF_TRANSCRIPTION	18.32	16.18	1	1
NEGATIVE_REGULATION_OF_CELL_MIGRATION	32	21.85	1	1
MITOCHONDRIAL_TRANSPORT	21.8	19.83	1	1
REGULATION_OF_CELL_CYCLE	22.2	17.44	1	1
SMALL_GTPASE_MEDIATED_SIGNAL_TRANSDUCTION	18.725	16.65	1	1
REGULATION_OF_RAS_GTPASE_ACTIVITY	26	16.98	1	1
SENSORY_ORGAN_DEVELOPMENT	31	17.135	1	1
POSITIVE_REGULATION_OF_TRANSCRIPTION	19.42	17.13	1	1
UBIQUITIN_CYCLE	20.55	16.16	1	1
CENTRAL_NERVOUS_SYSTEM_DEVELOPMENT	23.15	16.125	1	1
APOPTOSIS_GO	19.17	16.57	1	1
NEGATIVE_REGULATION_OF_BIOSYNTHETIC_PROCESS	18.695	14.77	1	1
CELLULAR_RESPONSE_TO_NUTRIENT_LEVELS	22.4	20.3	1	1
NUCLEOCYTOPLASMIC_TRANSPORT	19.01	16.635	1	1
M_PHASE_OF_MITOTIC_CELL_CYCLE	18.39	15.84	1	1
RESPONSE_TO_HYPOXIA	27	17.7	1	1
MICROTUBULE_POLYMERIZATION_OR_DEPOLYMERIZATION	26.1	19.28	1	1
CAMP_MEDIATED_SIGNALING	27	17.145	1	1
REGULATION_OF_CELL_PROLIFERATION	22.1	16.08	1	1
REGULATION_OF_ENDOTHELIAL_CELL_PROLIFERATION	38	21.75	1	1
REGULATION_OF_CELL_GROWTH	23.25	17.89	1	1
G1_S_TRANSITION_OF_MITOTIC_CELL_CYCLE	23.1	18.21	1	1
CASPASE_ACTIVATION	22.1	19.43	1	1
INDUCTION_OF_APOPTOSIS_BY_INTRACELLULAR_SIGNALS	21.55	17.985	1	1
SENSORY_PERCEPTION_OF_TASTE
NEUROPEPTIDE_SIGNALING_PATHWAY
BODY_FLUID_SECRETION

## Sheet: 2) CORUM
	Median_HeZD	Median_CNN	p	q
Nop56p-associated pre-rRNA complex	14.3	16.56	4.64e-05	0.0592116
ING5 complex	0	16.625	7.42e-05	0.0592116
mRNA decay complex (UPF1, UPF2, UPF3B, DCP2, XRN1, XRN2, EXOSC2, EXOSC4, EXOSC10, PARN)	12.99	17.88	0.000391	0.14747
CEN complex	14.545	16.905	0.000446	0.14747
Upf complex (UPF1, UPF2, UPF3b)	0	17.32	0.000462	0.14747
RNA polymerase II (RNAPII)	12.57	17.31	0.000804	0.194513
CPSF6-EWSR1-ITCH-NUDT21-POLR2A-UBAP2L complex	11.55	17.71	0.000926	0.194513
CPSF6-ITCH-NUDT21-POLR2A complex	11.3	19.165	0.000975	0.194513
SNW1 complex	16.775	18.64	0.00128	0.196431
SMN-PolII-RHA complex	11.45	15.85	0.00143	0.196431
Upf complex (UPF1, UPF2, UPF3a)	0	18.405	0.00153	0.196431
CPSF6-ITCH-NUDT21-POLR2A-UBAP2L complex	11.55	18.86	0.00154	0.196431
Spliceosome	15.67	17.04	0.0016	0.196431
SMG-1-Upf1-eRF1-eRF3 complex (SURF)	0	16.595	0.00228	0.233767
RNA polymerase II holoenzyme complex	13.195	17.83	0.00243	0.233767
Postsplicing complex	12.78	17.7	0.00245	0.233767
ATR-HDAC2-CHD4 complex	16.67	18.45	0.00249	0.233767
LLGL1-PAR-6B-PRKCI complex	2.108	19.475	0.00332	0.294373
CTCF-nucleophosmin complex	21.9	36	0.00455	0.37088
WDR5-ASH2L-RBBP5-MLL2 complex	5.825	20.3	0.0047	0.37088
CSA-POLIIa complex	15.06	18.35	0.00488	0.37088
SLP-76-Cbl-Grb2-Shc complex, Fc receptor gamma-R1 stimulated	12.615	17.97	0.00547	0.373773
SMN complex	4.759	12.71	0.00585	0.373773
MLL1-WDR5 complex	14.355	16.99	0.00642	0.373773
RalBP1-CDC2-CCNB1 complex	12.005	17.92	0.00667	0.373773
LAT-PLC-gamma-1-p85-GRB2-CBL-VAV-SLP-76 signaling complex, C305 activated	16.68	19.88	0.00673	0.373773
Cbl-SLP-76-Grb2 complex, Fc receptor gamma-R1 stimulated	11.75	17.95	0.00711	0.373773
MNK1-eIF4F complex	12.88	17.605	0.00711	0.373773
FIF-FGR2 complex	0	20.95	0.00717	0.373773
Set1A complex	8.698	13.46	0.00718	0.373773
SNF2h-cohesin-NuRD complex	16.545	18.63	0.00726	0.373773
DNA ligase IV-XRCC4-XLF complex	0	11.98	0.00818	0.397065
Guanylyl cyclase, soluble (GUCY1A3, GUCY1B3)	0	16.875	0.00821	0.397065
RNA polymerase II core complex	14.64	18.93	0.00904	0.41097
ASPP1-SAM68 complex	5.32	19.95	0.00906	0.41097
BRD4-RFC complex	10.0255	15.34	0.00989	0.41097
Integrator-RNAPII complex	14.34	16.855	0.01	0.41097
SMN complex (GEMIN5,2,3,4, SMN)	4.759	12.83	0.0101	0.41097
SMN complex (GEMIN5,4,3), SMN-independent intermediate	4.759	12.92	0.0101	0.41097
LIN2-LIN7-SAP97-MINT1 complex	0	17.6	0.0103	0.41097
Actin-ribonucleoprotein complex (POLR2A, GTF2F1, HNRNPU)	10.66	16.66	0.0113	0.416254
PAR6-CDC42 complex	0	18.63	0.0119	0.416254
BRCA1-RNA polymerase II complex	13.06	16.84	0.0121	0.416254
TCL1(trimer)-AKT2 complex	0	16.81	0.0123	0.416254
ERG-JUN-FOS DNA-protein complex	0	15.645	0.0124	0.416254
Mi2/NuRD-BCL6-MTA3 complex	15.495	17.54	0.013	0.416254
POSH-AKT2 complex	0	16.065	0.0136	0.416254
RalBP1-CCNB1-AP2A-NUMB-EPN1 complex	10.33	15.21	0.0137	0.416254
p400-associated complex	9.15	13.82	0.0137	0.416254
cMYC-ATPase-helicase complex	4.095	17.65	0.014	0.416254
c-MYC-ATPase-helicase complex	4.095	17.65	0.014	0.416254
BCL6-HDAC5 complex	4.882	17.165	0.0144	0.416254
ATR-HDAC2 complex	13.52	18.26	0.0144	0.416254
Retrotranslocation complex	0.022	10.92	0.0145	0.416254
TIP60 histone acetylase complex	4.095	17.475	0.015	0.416254
SNARE complex (STX4, VAMP1, VAMP7)	0	14.66	0.0153	0.416254
MeCP1 complex	16.91	18.72	0.0159	0.416254
UTX-MLL2/3 complex	15.81	19.1	0.0161	0.416254
Pre-initiation complex (PIC)	11.55	15.25	0.0161	0.416254
Tacc1-chTOG-AuroraA complex	4.626	17.13	0.017	0.416254
CDC2-PCNA-CCNB1-GADD45A complex	12.005	17.01	0.017	0.416254
CDC2-PCNA-CCNB1-GADD45B complex	12.005	16.905	0.017	0.416254
TICAM1-TICAM2-TLR4 complex	7.4675	11.15	0.0173	0.416254
ABI1-WASL complex	13.96	17.99	0.0177	0.416254
Checkpoint Rad complex	13.47	16.83	0.0184	0.416254
RAD17-RFC-9-1-1 checkpoint supercomplex	13.47	16.83	0.0184	0.416254
Remodeling and spacing factor (RSF) complex	4.3425	16.92	0.0184	0.416254
CCNB1-CDC2 complex	12.005	17.23	0.0184	0.416254
NFAT-JUN-FOS DNA-protein complex	0	15.645	0.0185	0.416254
RPA complex	2.352	16.655	0.019	0.416254
DNA ligase IV-XRCC4 complex	0	12.44	0.0191	0.416254
DNA ligase IV-XRCC4 complex (LX complex)	0	12.44	0.0191	0.416254
p33ING1b-PCNA complex	0.0285	13.83	0.0192	0.416254
Dolichol-phosphate mannose (DPM) synthase	0	13.42	0.0193	0.416254
BCR-ABL (p210 fusion protein)-GRB2 complex	0	29.5	0.0211	0.430314
BCR-ABL (p185 fusion protein)-GRB2 complex	0	29.5	0.0211	0.430314
LAT-GRB2 complex, Fyn-mLck(KA) or Syk kinase activated	0	29.5	0.0211	0.430314
DNA ligase IV-XRCC4-PNK complex	0	10.72	0.0212	0.430314
Anti-Sm protein complex	8.536	14.565	0.0213	0.430314
Phosphatidylinositol 3-kinase complex (PIK3C3, PIK3R4)	11.9	18.555	0.0228	0.45486
Tankyrin 1-tankyrin 2-TRF1 complex	15.48	20.3	0.0241	0.474859
PID complex	16.07	18	0.025	0.486585
DNA ligase IV-XRCC1 complex	0	13.34	0.0275	0.524662
NEK2-NEK11 complex	0	14.36	0.0279	0.524662
ING1-PCNA complex	0.057	14.34	0.0283	0.524662
NRD complex (Nucleosome remodeling and deacetylation complex)	16.29	17.4	0.0284	0.524662
RPAP1-RPB2-RPB3 complex	15.01	18.685	0.0286	0.524662
ITGA6-ITGB4-SHC1-GRB2 complex	2.455	13.11	0.03	0.529662
RAD17-RFC complex	13.78	16.755	0.0301	0.529662
Rad17-RFC complex	13.78	16.755	0.0301	0.529662
B-raf-MAP3K11 complex	0	17	0.0302	0.529662
Exon junction complex (mRNA splicing-dependent)	18.32	20.9	0.0312	0.529806
INO80 chromatin remodeling complex	16.21	17.71	0.0314	0.529806
PTIP-HMT complex	17.03	19.5	0.0314	0.529806
TIM (TIMM17ab, TIMM23, TIMM44) complex, mitochondrial	0	17.52	0.0318	0.529806
Set1B complex	13.7	18.705	0.0319	0.529806
HD-RAB8A-OPTN complex	9.247	16.855	0.0322	0.529806
DMAP1-associated complex	11.045	13.16	0.0327	0.532543
IRAK1-IRAK2 complex	0	13.8	0.0334	0.535581
LIN2-LIN7 complex	0	16.92	0.0341	0.535581
DLP1-hFIS1 complex	15.39	21.7	0.0346	0.535581
p97/VCP-VIMP-DERL2 complex	0	21.9	0.0347	0.535581
BCR-ABL (p210 fusion protein)-GRB2-SOS1 complex	16.49	20.9	0.0349	0.535581
Grb2-Sos complex, Fc receptor gamma-R1 stimulated	16.49	20.9	0.0349	0.535581
AGPS-GNPAT complex	3.786	16.13	0.0354	0.53808
p97/VCP-VIMP-DERL1-DERL2-HRD1-SEL1L complex	7.43	18.47	0.0374	0.563117
RFC core complex	4.9905	17.51	0.0381	0.563436
CDC2-CCNB1-PTCH1 complex	11.995	18.945	0.0384	0.563436
SMN complex (GEMIN2,5, SMN)	4.28	14.4	0.0386	0.563436
Anti-SMN protein complex	6.377	12.66	0.039	0.563436
PABPC1-HSPA8-HNRPD-EIF4G1 complex	17.175	18.3	0.0404	0.563436
NFKB1-NFKB2-REL-RELA-RELB complex	9.498	15.32	0.0405	0.563436
PLC-gamma-1-SLP-76-SOS1-LAT complex	17.53	17.71	0.0418	0.563436
hASC-1 complex	16.2	18.86	0.042	0.563436
Mi2/NuRD complex	17.055	18.585	0.0424	0.563436
LIG1-9-1-1 complex	7.251	14.25	0.0425	0.563436
TRRAP-BAF53-HAT complex	5.055	17.65	0.0427	0.563436
SNF2h-HDAC12 complex	15.635	23	0.0441	0.563436
TIP49-TIP48-BAF53 complex	4.095	19.78	0.0442	0.563436
KIN17-PCNA-RPA70 complex	7.531	15.545	0.0446	0.563436
NFKB1-NFKB2-RELA-RELB complex	9.498	15.19	0.0448	0.563436
EGFR-CBL-GRB2 complex	11.75	14.885	0.0448	0.563436
CAK core complex (Cdk-activating kinase core complex)	15.155	19.36	0.0452	0.563436
CAK-ERCC2 complex	14.2	18.665	0.0454	0.563436
ERCC2/CAK complex	14.2	18.665	0.0454	0.563436
NuA4/Tip60 HAT complex	12.68	15.345	0.0456	0.563436
NuA4/Tip60-HAT complex A	12.68	15.345	0.0456	0.563436
PIN1-AUF1 complex	0	18.01	0.0457	0.563436
N-WASp homomer	4.802	19.02	0.046	0.563436
MTA2 complex	16.67	18.26	0.0461	0.563436
p54(nrb)-PSF-matrin3 complex	16.35	19.45	0.0466	0.563436
POLR2A-CCNT1-CDK9-NCL-LEM6-CPSF2 complex	13.67	17.26	0.0466	0.563436
MAP2K1-BRAF-RAF1-YWHAE-KSR1 complex	15.36	18.86	0.0485	0.575899
Toposome	17.045	17.75	0.0491	0.575899
13S condensin complex	16.09	17.275	0.0495	0.575899
Condensin I complex	16.09	17.275	0.0495	0.575899
CAND1-CUL4B-RBX1 complex	9.996	16.265	0.0497	0.575899
CENP-A NAC-CAD complex	4.52	13.21	0.0507	0.575899
PSF-p54(nrb) complex	13.2	20.9	0.0509	0.575899
DNA ligase IV-condensin complex	15.58	16.165	0.0511	0.575899
POSH-MLK3 complex	0	15.41	0.0514	0.575899
RANBPM-Muskelin-TWA1-HSMpp8 complex	12.69	18.83	0.0516	0.575899
Ubiquitin E3 ligase (AHR, ARNT, DDB1, TBL3, CUL4B, RBX1)	6.8555	16.305	0.0516	0.575899
CENP-A nucleosome associated complex	4.52	13.23	0.052	0.57609
ATR-ATRIP complex	12.665	16.98	0.0527	0.57609
SNF2L-RSF1 complex	4.3425	17.74	0.0527	0.57609
PKD2-PACS1 complex	13.535	17.78	0.0539	0.583403
BRD4 complex	13.84	15.67	0.0541	0.583403
p33ING1b-p300 complex	15.14	19.46	0.0545	0.583772
IL4-IL4R complex	3.235	10.66	0.0552	0.587328
CoREST-HDAC2 complex	14.63	22.15	0.0566	0.594873
Ubiquitin E3 ligase (DDB1, DDB2, CUL4A, CUL4B, RBX1)	14.4	16.95	0.0568	0.594873
ING1-p300-PCNA complex	15.14	19.295	0.0573	0.594873
Ubiquitin E3 ligase (CDT1, DDB1, CUL4A, RBX1)	14.8	16.29	0.0574	0.594873
CDC5L core complex	17.53	18.69	0.0595	0.612658
28S ribosomal subunit, mitochondrial	10.337	15.61	0.06	0.613463
PCNA-CHL12-RFC2-5 complex	10.86	15.82	0.0606	0.613463
Anti-HDAC2 complex	16.29	17.375	0.0609	0.613463
CDC2-PCNA-CCNB1-GADD45G complex	13.68	16.89	0.0614	0.613463
NuRD.1 complex	17.22	18.39	0.0615	0.613463
TOP1-PSF-P54 complex	15.15	20.5	0.0627	0.615185
Guanylyl cyclase, soluble (GUCY1A2, GUCY1B3)	0	18.935	0.0633	0.615185
RFC complex	11.3755	16.84	0.0636	0.615185
RFC complex (activator A 1 complex)	11.3755	16.84	0.0636	0.615185
TBP-TAF complex	9.568	13.935	0.0636	0.615185
CIN85 complex (CIN85, CRK, BCAR1, CBL, PIK3R1, GRB2, SOS1)	17.41	19.26	0.0645	0.61845
BHC110 complex	12.795	15.9	0.0648	0.61845
SLP-76-PLC-gamma-1-VAV complex, alpha-TCR stimulated	9.3845	16.3	0.0651	0.61845
BRAF-CNK1 complex, not RAS stimulated	0.005	14.16	0.0657	0.620457
Splicing-associated factors complex	16.62	18.41	0.0663	0.620944
ALL-1 supercomplex	17.36	18.29	0.0668	0.620944
PLC-gamma-1-LAT-c-CBL complex, OKT3 stimulated	12.615	16.365	0.068	0.620944
DSS1 complex	15.115	15.9	0.0681	0.620944
Ribosome, cytoplasmic	16.43	17.56	0.0683	0.620944
MAP2K5-PRKCI-SQSTM1 complex	12.62	17.54	0.0688	0.620944
RFC2-5 subcomplex	9.981	17.95	0.0692	0.620944
ESR1-CDK7-CCNH-MNAT1-MTA1-HDAC2 complex	16.43	20.75	0.0695	0.620944
SMN containing complex	0.445	11.11	0.0708	0.620944
CTF18-RFC subcomplex	10.86	15.53	0.0709	0.620944
CHL12-RFC2-5 complex	10.86	15.53	0.0709	0.620944
MOF complex	15.5	16.06	0.0713	0.620944
ERAP1-ERAP2 complex	0.0075	14.23	0.0717	0.620944
GALNS-lysosomal hydrolase 1.27 MDa complex	7.316	13.59	0.072	0.620944
CTF18-cohesion-RFC-POLH complex	10.86	15.29	0.0724	0.620944
p56(LCK)-CAML complex	12.39	18.165	0.0726	0.620944
IGF1-IGFBP3-ALS complex	0	15.28	0.0732	0.620944
SLP-76-PLC-gamma-1-ITK complex, alpha-TCR stimulated	3.899	16.19	0.0732	0.620944
KSR1 homooligomer complex	0	16.46	0.0739	0.620944
TLE1 corepressor complex (MASH1 promoter-corepressor complex)	19.67	19.55	0.0743	0.620944
CTF18-cohesion-RFC complex	10.86	15.53	0.0743	0.620944
PCNA-RFC2-5 complex	9.981	17.68	0.0745	0.620944
Pericentrin-GCP complex	7.428	10.47	0.0747	0.620944
CTFC-TAF1 complex	22.45	26.15	0.0769	0.632758
BRCA1-core RNA polymerase II complex	13.49	16.49	0.0776	0.632758
Ubiquitin E3 ligase (DDB1, CUL4A, RBX1)	16.4	17.58	0.0777	0.632758
PRMT5 complex	10.16	17.11	0.078	0.632758
ITGAV-ITGB6-SPP1 complex	12.95	16.14	0.0784	0.632758
ITGA6-ITGB4 complex	5.5975	11.9	0.0785	0.632758
HCF-1 complex	16.06	16.965	0.0791	0.63439
5S-DNA-TFIIIA-TFIIIC2-TFIIIB subcomplex	13.93	14.11	0.0797	0.635224
18S U11/U12 snRNP	18.32	19.085	0.08	0.635224
CHL2-BMP2 complex	0	10.875	0.0804	0.63524
Large Drosha complex	16.165	17.73	0.0827	0.650193
DNA ligase IV-XRCC4-AHNK complex	7.001	9.731	0.084	0.657176
NPC subcomplex (NUP98, NUP107, NUP133, NUP160)	14.4	17.37	0.0854	0.664742
ITGA6-ITGB4-LAMA5 complex	5.983	11.14	0.0858	0.664742
CAND1-CUL4A-RBX1 complex	9.996	15.37	0.0864	0.666157
Mi-2/NuRD-MTA2 complex	10.3	16.335	0.087	0.667558
ITGAV-ITGB6 complex	13.235	17.7	0.0875	0.668182
BRAFT complex	12.27	13.64	0.0886	0.668978
PPP4C-PPP4R2-Gemin3-Gemin4 complex	8.822	14.675	0.0894	0.668978
HuCHRAC complex	15.65	20.5	0.0895	0.668978
Oligosaccharyltransferase complex (Stt3A variant)	0.91	17.01	0.0896	0.668978
ITGAV-ITGB3 complex	13.235	18.02	0.0897	0.668978
NuA4/Tip60-HAT complex B	14.6	17.755	0.0918	0.675006
ATP-utilizing chromatin assembly and remodeling factor (hACF) complex	15.65	20.5	0.0922	0.675006
WCRF complex	15.65	20.5	0.0922	0.675006
Ubiquitin-protein ligase (UBE2N, UBE2V2/MMS2)	12.69	19.715	0.0922	0.675006
DNAJB2-HSPA8-PSMA3 complex	17.175	17.84	0.0931	0.676124
TFIIH transcription factor complex (ERCC2, ERCC3, GTF2H1, CDK7, CCNH, GTF2H2)	15.155	18.505	0.0932	0.676124
PKD2-FPC complex	16.245	17.235	0.0945	0.679179
TRAP-SMCC mediator complex	11.94	16.58	0.0952	0.679179
FOXO1-FHL2-SIRT1 complex	0	17.41	0.0955	0.679179
KSR1-BRAF-MEK complex	16.78	17.85	0.0958	0.679179
MT1-MMP-claudin-1 complex	0	16.12	0.0963	0.679179
ITGAV-ITGB8-MMP14-TGFB1 complex	13.235	17.83	0.0964	0.679179
FACT complex, UV-activated	16.46	19.82	0.0966	0.679179
Farnesyltransferase	0	14.62	0.0975	0.679289
RNA polymerase II complex, incomplete (CBP, RPBI, PCAF, BAF47), chromatin structure modifying	15.76	17.03	0.0981	0.679289
CAV1-VDAC1-ESR1 complex	8.475	20.6	0.0983	0.679289
BLM complex II	12.485	13.97	0.0993	0.679289
55S ribosome, mitochondrial	12.47	14.51	0.0996	0.679289
PLEKHM2-KIF5B complex	12.015	19.31	0.1	0.679289
TFIIF complex (transcription factor IIF)	5.868	14.955	0.101	0.679289
CCNB2-CDC2 complex	7.34	17.7	0.101	0.679289
Condensin I-PARP-1-XRCC1 complex	16.15	16.78	0.102	0.679289
SNARE complex (STX4, SNAP23)	18.355	27.2	0.102	0.679289
SNARE complex (SNAP23, STX1A)	18.355	27.2	0.102	0.679289
FACT complex	15.5	19.33	0.102	0.679289
BCL6-HDAC7 complex	8.235	17.05	0.103	0.679289
60S ribosomal subunit, cytoplasmic	16.74	18.13	0.103	0.679289
RAD52-ERCC4-ERCC1 complex	6.25	13.78	0.103	0.679289
MCL1-BAK1 complex	0	13.47	0.104	0.683062
CDC2-CCNB1-CCNF complex	13.68	15.71	0.107	0.699885
SIN3-ING1b complex I	16.185	19.35	0.108	0.700683
C complex spliceosome	16.345	16.85	0.108	0.700683
p33ING1b-HDAC1 complex	6.4465	13.985	0.11	0.70224
Septin complex	14.95	17.89	0.11	0.70224
LEPR homodimer complex	4.908	14.17	0.11	0.70224
Emerin complex 25	14.86	16.38	0.11	0.70224
ITK-SLP-76 complex, anti-TCR stimulated	10.7145	15.14	0.111	0.705801
SCRIB-VANGL2 complex	0	13.88	0.112	0.709333
PAR-3-PAR-6B-PRKCI complex	12.74	20.015	0.115	0.722598
BRCA1-BARD1-POLR2A complex	12.42	14.44	0.115	0.722598
Nup 107-160 subcomplex	14.37	16.86	0.116	0.726024
CDC5L complex	17.53	17.88	0.117	0.729422
HSF1-HSF2 complex	0	13.605	0.118	0.729953
ITGA6-ITGB4-CD9 complex	5.5975	11.87	0.118	0.729953
Complexin complex (STX3, CPLX1, CPLX3)	0	19.89	0.12	0.73174
HSF1-YWHAE complex	7.675	17.96	0.12	0.73174
PLC-gamma-2-SLP-76-Lyn-Grb2 complex	16.84	16.84	0.12	0.73174
mSin3A-HDAC1-HDAC2 complex	17.24	21.7	0.121	0.73174
CD147-gamma-secretase complex (APH-1a, PS-1, PEN-2, NCT variant)	4.1705	15.24	0.122	0.73174
IMP3-IMP4-MPP10 complex	9.483	17.15	0.122	0.73174
HDAC2-asscociated core complex	15.075	16.75	0.123	0.73174
CAK complex (Cdk-activating kinase complex)	16.11	19.31	0.123	0.73174
Girdin homo-oligomer complex	14.86	18.29	0.123	0.73174
Elongator core complex	10.22	16.35	0.123	0.73174
LCK-SLP76-PLC-gamma-1-LAT complex, pervanadate-activated	10.7145	16.3	0.124	0.73174
SH3P2/OSTF1-CBL-SRC complex	12.615	15.815	0.125	0.73174
17S U2 snRNP	16.075	17.6	0.125	0.73174
ASCOM complex	14.37	16.435	0.126	0.73174
Cell division cycle complex (CDC27, CDC16, ANAPC7)	17.615	21.5	0.126	0.73174
Integrator complex	14.67	15.87	0.127	0.73174
ZAP70-CRKL-WIPF1-WAS complex	4.0605	13.715	0.127	0.73174
CRKL-WIPF1-WAS complex	4.0605	13.715	0.127	0.73174
RCP-Rab11 complex	8.827	12.13	0.127	0.73174
SRC-PRKCD-CDCP1 complex	4.6135	13.32	0.128	0.732215
Profilin 1 complex	17.555	18.405	0.128	0.732215
PC2 complex	15.92	16.71	0.129	0.732683
Multiprotein complex (monoubiquitination)	12.18	14.035	0.129	0.732683
MAD1-mSin3A-HDAC2 complex	17.915	23.2	0.13	0.733145
ESPL1-CDC2 complex	7.34	17.23	0.13	0.733145
FA complex (Fanconi anemia complex)	11.99	12.77	0.132	0.7392
SMN complex, U7 snRNA specific	0	17.48	0.132	0.7392
H2AX complex II	17.29	19.235	0.133	0.742196
HTR1A-EDG3 complex	0	13.76	0.137	0.756581
HSP70-BAG5-PARK2 complex	12.83	17.49	0.137	0.756581
CALM1-FKBP38-BCL2 complex	11.6115	13.19	0.137	0.756581
20S methylosome-SmD complex	12.92	17.425	0.139	0.757147
SNARE complex (STX6, SNAP23)	16.41	24.05	0.139	0.757147
FHL2-ACT complex	0	12.145	0.139	0.757147
SERPINA3-CTSG complex	6	8.5845	0.139	0.757147
ITGAV-ITGB3-COL4A3 complex	13.235	16.61	0.14	0.757424
hRAD51C-hXRCC3 complex	21.4	27.35	0.14	0.757424
Elongator holo complex	11	16.45	0.141	0.760257
ING2 complex	16.545	19.515	0.142	0.761007
R/M complex (RAD50-MRE11 complex)	18.19	18.72	0.143	0.761007
ITGAV-ITGB5-ADAM9 complex	13.235	16.72	0.143	0.761007
SNARE complex (STX4, SNAP23, VAMP1)	13.51	18.52	0.144	0.761007
BCL6-ZBTB17 complex	4.2135	16.03	0.144	0.761007
FEN1-9-1-1 complex	4.8165	16.12	0.144	0.761007
PAR3-PAR6-PALS1 complex	14.86	18.9	0.145	0.763762
BRAF-MAP2K1-MAP2K2-YWHAE complex	16.075	19.72	0.146	0.7665
snRNP-free U1A (SF-A) complex	13.2	18.405	0.147	0.76711
FHL2 homodimer complex	0	12.145	0.148	0.76711
RNA pol II containing coactivator complex Tat-SF	14.86	15.88	0.149	0.76711
IL4-IL4R-IL2RG complex	7.8775	10.815	0.149	0.76711
ITGB6-FYN-FN1 complex	14.685	18.645	0.149	0.76711
LINC complex, S-phase	14.775	16.215	0.149	0.76711
Chromosomal passenger complex CPC (CDCA8, AURKB, BIRC5)	1.047	13.13	0.15	0.767308
LINC core complex	15.16	17.875	0.15	0.767308
OCT1-OBF1-DNA complex	0	15.86	0.151	0.769955
HDAC1-associated core complex cII	15.075	16.64	0.153	0.772906
20S methylosome and RG-containing Sm protein complex	12.92	16.75	0.153	0.772906
CAND1-CUL2-RBX1 complex	18.26	18.68	0.154	0.772906
XPA-ERCC1-ERCC4 complex	12.5	13.78	0.154	0.772906
CCND2-CDK6 complex	0	15.15	0.154	0.772906
G protein complex (HDAC5, GNB1, GNG2)	11.72	17.25	0.156	0.780489
DDB2 complex	16.94	18.02	0.158	0.783402
Artemis-DNA-PK complex	16.06	16.7	0.159	0.783402
TGM2-HD complex	9.8185	14.245	0.159	0.783402
Checkpoint 9-1-1 complex	0	17.2	0.16	0.783402
H2AX complex I	14.88	17.16	0.16	0.783402
9-1-1 complex	0	17.2	0.16	0.783402
BCL6-HDAC4 complex	13.085	15.92	0.161	0.783402
RICH1-PAR3-aPKC polarity complex	16.095	19.115	0.161	0.783402
Transcription initiation factor complex (TAF1, TAF5, TAF11, TAF12, TBP)	19.51	19.68	0.161	0.783402
FCP1-associated protein complex	15.19	17.915	0.163	0.790723
26S proteasome	16.66	18.26	0.166	0.798
CSA complex	17.3	18.17	0.166	0.798
PAC3-PAC4 complex	11.606	18.9	0.166	0.798
Condensin II	13.67	15.8	0.167	0.800396
CAMK2-delta-MASH1 promoter-coactivator complex	15.68	16.94	0.168	0.802778
GAA1-GPI8-PIGT-PIG-PIGS complex	12.105	15.685	0.169	0.805104
ITGAV-P2RY2-GNA12 complex	13.235	16.015	0.17	0.805104
TRIB3-DDIT3 complex	4.805	13.46	0.17	0.805104
MUS81-CDS1 complex	12.445	15.74	0.171	0.807388
RNF20-RNF40-UbE2E1 complex	9.105	17.4	0.172	0.807388
EGR-EP300 complex	17.395	19.52	0.172	0.807388
TCF4-CTNNB1-EP300 complex	19.12	19.96	0.174	0.814381
DDB complex	16.4	18.21	0.176	0.818939
PPP2R1A-PPP2R1B-PPP2CA-PPME1-EIF4A1 complex	13.85	16.95	0.176	0.818939
Menin-associated histone methyltransferase complex	18.75	21.65	0.177	0.821198
ITGAV-ITGB3-ADAM23 complex	14.13	16.61	0.179	0.823152
TFIIH transcription factor complex	15.155	18.285	0.18	0.823152
MRN-TRRAP complex (MRE11A-RAD50-NBN-TRRAP complex)	16.4	17.07	0.18	0.823152
ARD1-NATH complex	20.355	21.1	0.18	0.823152
PCNA-PAF complex	0	19.27	0.18	0.823152
SMN1-SIP1-SNRP complex	0	17.17	0.182	0.827556
53BP1-containing complex	13.505	16.49	0.182	0.827556
ITGAV-ITGB5-SPP1 complex	13.54	15.71	0.184	0.834273
SHC-GRB2 complex	0	21.6	0.186	0.8379
CCND1-CDK6 complex	0	18.51	0.186	0.8379
GPR56-CD81-Galphaq/11-Gbeta complex	14.37	17.47	0.187	0.8379
Exon junction complex	15.67	17.52	0.188	0.8379
Class C Vps complex (VPS11, VPS18, STX7)	2.555	13.39	0.188	0.8379
PA700-20S-PA28 complex	16.745	17.81	0.189	0.8379
FN1-TGM2 complex	12.99	16.87	0.189	0.8379
CS-MAP3K7IP1-MAP3K7IP2 complex	13.99	15.03	0.189	0.8379
CDC37-HSP90AA1-HSP90AB1-MAP3K11 complex	15.69	17.61	0.192	0.843912
TGM2-HD-CALM1 complex	11.09	14.275	0.192	0.843912
RICH1/AMOT polarity complex, Flag-Rich1 precipitated	15.305	16.69	0.193	0.843912
CRM1-Survivin-AuroraB mitotic complex	1.047	16.39	0.193	0.843912
Nogo-potassium channel complex	6.9115	13.745	0.193	0.843912
Caveolin-1 homodimer complex	0	15.95	0.197	0.858717
SRm160/300 complex	10.44	11.37	0.198	0.858717
Catenin (alpha) - catenin (beta) complex	18.62	19.69	0.198	0.858717
TRF1-TIN2 complex	11.6	13.755	0.201	0.861991
H2AX complex, isolated from cells without IR exposure	17.925	18.59	0.202	0.861991
ERBB2-MEMO-SHC complex	12.895	14.67	0.202	0.861991
CRK-BCAR1-DOCK1 complex	11.635	14.49	0.203	0.861991
CBC complex (cap binding complex)	16.165	19.74	0.204	0.861991
CRB1-MPP5-INADL complex	11.99	16.26	0.206	0.861991
MPP4-MPP5-CRB1 complex	11.99	16.26	0.206	0.861991
RANBPM-SMP1 complex	12.69	19.915	0.206	0.861991
BCL10 oligomer complex	17.43	20.65	0.206	0.861991
RUNX1-CBF-beta-DNA complex	20.7	24.6	0.207	0.861991
BAR-BCL2-CASP8 complex	16.405	17.46	0.208	0.861991
ITGA6-ITGB4-CD151 complex	9.655	11.9	0.208	0.861991
Kinase maturation complex 1	16.31	18.35	0.209	0.861991
RAF1-BRAF complex, RAS stimulated	13.42	16.14	0.209	0.861991
Ku70/Ku86/Werner complex	12.24	13.46	0.21	0.861991
SNARE complex (STX1A, SNAP29)	5.9	12.1	0.211	0.861991
ITGAV-ITGB5-ICAM4 complex	14.13	16.65	0.211	0.861991
ITGAV-ITGB5 complex	14.13	16.65	0.211	0.861991
Apoptosome-procaspase 9 complex	13.96	15.95	0.211	0.861991
PPP3CA-PPP3CA-RCAN1 complex	18.14	20.2	0.212	0.861991
ITGAV-ITGB6-TGFB3 complex	15.12	16.82	0.212	0.861991
ITGB5-ITGAV-VTN complex	14.13	16.685	0.212	0.861991
SNARE complex (STX4, VAMP8, VAMP3, SNAP23)	16.41	18.52	0.213	0.861991
Polycomb repressive complex 1 (PRC1, hPRC-H)	15.45	16.41	0.215	0.861991
CAP(C)-CAP(E) complex	17.63	18.67	0.215	0.861991
Ubiquitin E3 ligase (H2AFY, SPOP, CUL3)	21.2	22.9	0.216	0.861991
Brg1-based SWI/SNF chromatin remodeling complex	19.445	20.85	0.216	0.861991
CF IIAm complex (Cleavage factor IIAm complex)	16.48	17.005	0.217	0.861991
SCAMP1-SCAMP2 complex	8	19.99	0.218	0.861991
TCL1(trimer)-AKT1 complex	0	8.1955	0.218	0.861991
CDC2-CCNA2 complex	14.68	16.6	0.218	0.861991
RNA polymerase II complex (CBP, PCAF, RPB1, BAF47, CYCC, CDK8), chromatin structure modifying	16.845	17.17	0.219	0.861991
PLXNA2-RANBPM complex	13.03	18.46	0.219	0.861991
HDAC1-associated protein complex	15.49	16.885	0.22	0.861991
DGCR8 multiprotein complex	14.88	15.88	0.22	0.861991
ITGAV-ITGB3-EGFR complex	13.235	14.96	0.221	0.861991
TRIKA2 protein kinase complex (TAK1, TAB1, TAB2)	14.63	16.875	0.221	0.861991
Multisynthetase complex	17.625	17.92	0.221	0.861991
PCI-PSA-SCG2 complex	0.899	11.12	0.222	0.861991
MMP-9-TIMP-1-LRP complex	14.82	15.275	0.222	0.861991
Apoptosis- and splicing-associated protein complex (ASAP-L), SAP18-RNPS1-Acinus-L	13.72	18.075	0.223	0.861991
Apoptosis- and splicing-associated protein complex (ASAP-S), SAP18-RNPS1-Acinus-S	13.72	18.075	0.223	0.861991
PAR4-BACE1 complex	18.63	19.885	0.223	0.861991
PLCB3-PARD3-PARD6A complex	12.74	17.74	0.223	0.861991
Ubiquitin E3 ligase (DET1, DDB1, CUL4A, RBX1, COP1)	16.68	17.34	0.225	0.861991
ETS2-FOS-JUN complex	8.24	14.97	0.226	0.861991
IKB(beta)-RELA-cREL complex	7.732	13.64	0.226	0.861991
SUMO1-SUA1-UBA2 complex	14.38	19.495	0.226	0.861991
FGFR2-c-Cbl-Lyn-Fyn complex	16.61	18.415	0.227	0.861991
DGCR8-ILF3 complex	15.93	17.675	0.227	0.861991
RAF1-MAP2K1-YWHAE complex	20.3	19.4	0.227	0.861991
hs4 enhancer complex (slow migrating complex)	12.0675	20.3	0.228	0.861991
RNA endonuclease (SEN2deltaEx8, SEN54, CLP1)	10.6975	12.12	0.228	0.861991
CTCF-nucleophosmin-PARP-HIS-KPNA-LMNA-TOP complex	21.2	22.1	0.229	0.861991
ER-alpha-c-Jun complex	12.35	18.13	0.229	0.861991
PTIP-DNA damage response complex	16.4	16.755	0.229	0.861991
beta(1)-AR receptosome (ADRB1-SAP97-AKAP79-PRKAR2A)	13.54	18.615	0.23	0.863718
ILF3-XPO5 complex	16.415	16.025	0.232	0.869183
TFIIIC containing-TOP1-SUB1 complex	16.37	16.32	0.234	0.874623
JBP1-pICln complex	15.125	16.15	0.236	0.880037
RC complex during G2/M-phase of cell cycle	14.67	15.74	0.238	0.883367
JUN-TCF4-CTNNB1 complex	18.65	19.19	0.238	0.883367
RAD9-RAD1-HUS1-APE1 complex	12.275	17.395	0.239	0.885021
NDC80 kinetochore complex	9.046	14.12	0.243	0.888682
Sam68-p85 P13K-IRS-1-IR signaling complex	17.81	17.36	0.243	0.888682
PA28-20S proteasome	16.09	17.6	0.244	0.888682
C/EBPalpha-HNF6 complex	14.58	23.7	0.244	0.888682
ER-alpha-GRIP1-c-Jun complex	12.35	18.13	0.244	0.888682
Emerin complex 52	17.02	16.645	0.244	0.888682
TRF1 telomere length regulation complex	14.82	17.05	0.245	0.888682
AGO2-FXR1-TNF(alpha)ARE-RNP complex	18.785	25.2	0.245	0.888682
TRBP containing complex (DICER, RPL7A, EIF6, MOV10 and subunits of the 60S ribosomal particle)	16.71	17.305	0.245	0.888682
Transcription initiation factor complex (TAF5, TAF6, TAF9, TAF11, TBP)	15.22	14.23	0.246	0.889869
DCP1A-DCP2 Decapping complex	0	0	0.247	0.889869
CRKL-PDGFRA-CRK-RAPGEF1 complex	15.17	16.86	0.247	0.889869
MSH2-MSH3 complex	17.39	17.58	0.25	0.896629
MutS-beta complex	17.39	17.58	0.25	0.896629
TIN2 complex	11.6	13.75	0.251	0.89775
CD19-Vav-PI 3-kinase (p85 subunit) complex	20.9	26.75	0.252	0.89775
Cell-cell junction complex (ARHGAP10-CTNNA1)	17.725	18.105	0.252	0.89775
Kinase-scaffold-phosphatase complex, PKA-AKAP79-CaN	19.83	20.5	0.253	0.898856
CRLR-RAMP2 complex	12.27	15.36	0.254	0.898856
CHUK-NFKB2-REL-IKBKG-SPAG9-NFKB1-NFKBIE-COPB2-TNIP1-NFKBIA-RELA-TNIP2 complex	15.75	15.64	0.254	0.898856
ESCRT-II complex	16.98	19.43	0.256	0.899057
Mitotic 14S cohesin 1 complex	20.3	19.48	0.257	0.899057
Cohesin-SA1 complex	20.3	19.48	0.257	0.899057
20S methyltransferase complex	14.72	16.715	0.257	0.899057
AR coactivator complex	14.72	16.715	0.257	0.899057
BRMS1-SIN3-HDAC complex	15.915	18.775	0.258	0.899057
E2F5-RB2-DP1 complex	19.005	18.14	0.258	0.899057
20S methyltransferase core complex	15.125	16.1	0.26	0.899689
pRb2/p130-multimolecular complex (RB2, E2F5, HDAC1, SUV39H1, P300)	18.245	19.71	0.26	0.899689
RNA polymerase II complex, incomplete (CDK8 complex), chromatin structure modifying	19.02	19.2	0.26	0.899689
SNARE complex (VAMP3, VAMP4, VAMP8, STX6)	17.64	19.56	0.261	0.899689
APPBP1-UBA3 complex	18.36	18.91	0.261	0.899689
P-TEFb-BRD4-TRAP220 complex	13.84	14.79	0.262	0.901121
SIN3-SAP25 complex	17.24	19.515	0.263	0.901121
Ubiquitin E3 ligase (GLMN, FBXW8, SKP1A, RBX1)	13.22	15.03	0.265	0.901121
Catulin (alpha) - catenin (beta) complex	18.125	17.93	0.265	0.901121
Cleavage stimulation factor	18.355	19.915	0.267	0.901121
SAP complex (Sin3-associated protein complex)	17.02	19.515	0.268	0.901121
IKB(epsilon)-RELA-cREL complex	11.401	15.47	0.268	0.901121
40S ribosomal subunit, cytoplasmic	15.27	16.355	0.269	0.901121
TRAP complex	15.94	16.56	0.27	0.901121
SNX complex (SNX1a, SNX2, SNX4, LEPR)	13.86	16.49	0.27	0.901121
TERF2-RAP1 complex	16.42	16.69	0.27	0.901121
KSR1-RAF1-MEK complex	19.415	17.34	0.27	0.901121
MeCP2-SIN3A-HDAC complex	17.24	19.24	0.271	0.901121
PAR-3-VE-cadherin-beta-catenin complex	16.075	17.245	0.271	0.901121
ITGA5-ITGB1-FN-1-NOV complex	17.025	17.67	0.271	0.901121
PA700 complex	17.225	18	0.272	0.901121
CRLR-RAMP3 complex	12.27	14.13	0.272	0.901121
PLXNA4-RANBPM complex	12.69	19.915	0.273	0.901121
Class C Vps complex (VPS11, VPS18, VPS16)	6.8525	13.135	0.274	0.901121
RC complex during S-phase of cell cycle	14.705	15.39	0.274	0.901121
hPRC1L complex	14.55	16.48	0.275	0.901121
SMN complex (GEMIN6,7, UNRIP), SMN-independent intermediate	7.058	12.765	0.275	0.901121
BRAF-RAF1-14-3-3 complex	15.36	17.58	0.275	0.901121
SUA1-UBA2 complex	14.38	18.51	0.276	0.901121
SMAD3-cSKI-SIN3A-HDAC1 complex	17.24	19.245	0.277	0.901121
IFNB1-IFNAR1-IFNAR2- complex	10.91	12.65	0.278	0.901121
ITGAV-ITGB3-SPP1 complex	14.13	15.61	0.278	0.901121
SNARE complex (STX4, SNAP23, VAMP2)	14.96	18.42	0.279	0.901121
PA28gamma-20S proteasome	16.62	17.98	0.28	0.901121
NDPKA-AMPKalpha1 complex	12.21	19.555	0.28	0.901121
ARNT-HIF1A complex	12.12	19.07	0.281	0.901121
ITGAV-ITGB3-PPAP2b complex	15.12	16.535	0.282	0.901121
TCF4-CTNNB1 complex	18.885	19.56	0.282	0.901121
OCT1-OBF1-DNA-TLE1 complex	19.585	20.1	0.283	0.901121
Ubiquitin E3 ligase (UBADC1, RNF123)	15.49	16.62	0.284	0.901121
TFIIIC containing complex TFIIIC2	16.14	15.93	0.284	0.901121
TFIIIC containing complex	16.14	15.93	0.284	0.901121
ITGA2B-ITGB3 complex	11.52	17.6	0.284	0.901121
CIN85-CBL-SH3GL2-EGFR complex, EGF stimulated	12.925	13.82	0.284	0.901121
ITGAV-ITGB3-SLC3A2 complex	15.12	16.29	0.284	0.901121
FA complex (Fanconi anemia complex), cytoplasmic	11.285	12.71	0.286	0.905667
ITGB3-ITGAV-VTN complex	15.12	16.61	0.287	0.907034
20S proteasome	16.62	18.01	0.288	0.908395
FA core complex (Fanconi anemia core complex)	11.285	12.71	0.289	0.909751
NOS3-CAV1-NOSTRIN complex	15	18.61	0.29	0.911102
PAR-6-PAR-3-VE-cadherin complex, endothelial	13.35	16.66	0.293	0.912875
CNK1 homodimer complex	4.741	13.025	0.293	0.912875
AP4 adaptor complex	16.095	14.885	0.296	0.912875
Telosome complex	13.34	14.46	0.296	0.912875
RET-Rai complex	15.89	16.9	0.296	0.912875
PRMT2 homodimer complex	6.772	11.845	0.296	0.912875
Casein kinase II complex	20.53	21.1	0.296	0.912875
Casein kinase II (beta-dimer, alpha, alpha')	20.53	21.1	0.296	0.912875
PRMT2 homo-oligomer complex	6.772	11.845	0.296	0.912875
FA core complex 1 (Fanconi anemia core complex 1)	11.285	12.64	0.298	0.912875
ITGA3-ITGB1-BSG complex	13.485	14.71	0.298	0.912875
Nucleic and chromatin Fanconi complex	11.285	12.64	0.298	0.912875
ELMO1-DOCK1-CRKII complex	15.16	16.27	0.298	0.912875
MTA1 complex	17.24	18.735	0.3	0.914596
STAT5B homodimer complex	21.3	21.6	0.3	0.914596
USP1-UAF1 complex	12.597	19.215	0.301	0.914596
RAD51C-XRCC3 complex	0	13.01	0.302	0.914596
RAD51B-RAD51C-RAD51D-XRCC2-XRCC3 complex	0	13.01	0.302	0.914596
Ubiquitin E3 ligase (CSN1, CSN8, HRT1, SKP1, SKP2, CUL1, CUL2, CUL3)	19.125	21.1	0.302	0.914596
E2F1-p107-cyclinA complex	9.9805	16.695	0.303	0.915886
CHUK-IQGAP2-AKAP8L-RELA-TNIP2 complex	14.29	15.28	0.306	0.921341
ABI1-WASF2 complex	14.625	15.54	0.308	0.921341
SIN3 complex	19.035	20.9	0.31	0.921341
Sin3 complex	19.035	20.9	0.31	0.921341
IL12B-IL12RB1-IL12RB2 complex	7.528	13.91	0.31	0.921341
IL12A-IL12B-IL12RB2 complex	7.528	13.91	0.31	0.921341
IL12RB1-IL12RB2 complex	7.528	13.91	0.31	0.921341
Kinase maturation complex 2	15.62	17.06	0.31	0.921341
Casein kinase II (beta-dimer, alpha'-dimer)	13.785	16.27	0.31	0.921341
AR-AKT-APPL complex	16.33	17.645	0.312	0.923379
ITGAV-ITGB3-NOV complex	16.11	16.46	0.312	0.923379
DSIF complex (DRB sensitivity-inducing factor complex)	18.24	18.75	0.313	0.923379
BMP2-BRIA complex	15.02	18.13	0.313	0.923379
WRN-TRF2 complex	11.28	12.055	0.315	0.925387
COP9 signalosome complex	18.5	18.89	0.316	0.925387
ELMO1-DOCK1-RAC1 complex	15.16	16.685	0.316	0.925387
CIN85-SH3GL3-CBL complex	13.61	14.4	0.316	0.925387
Eps15-stonin2 complex	10.81	14.78	0.317	0.926146
BLM-RAD51L3-XRCC2 complex	9.15	14.78	0.318	0.926146
ITGA2B-ITGB3-FN1-TGM2 complex	13.51	16.33	0.318	0.926146
BLOC1-BLOC2 complex	13.1	13.91	0.319	0.92625
NCOR-SIN3-RPD3 complex	12.12	13.94	0.32	0.92625
CIN85-CBL-SH3GL2 complex	13.61	14.54	0.32	0.92625
Ubiquitin E3 ligase (SKP1A, FBXW8, CUL7, RBX1)	13.61	15.77	0.321	0.92625
RANBMP-CD39 complex	12.315	15.53	0.321	0.92625
TFIID complex, B-cell specific	16.69	17.2	0.323	0.92625
tRNA splicing endonuclease	11.65	12.95	0.323	0.92625
TF-FVIIa-FXa-TFPI complex	9.822	13.08	0.325	0.92625
SCAMP1-SCAMP2-SCAMP3 complex	8	16.32	0.325	0.92625
NRP1-VEGFR2-VEGF(165) complex	13.22	14.96	0.325	0.92625
VEGFA(165)-KDR-NRP1 complex	13.22	14.96	0.325	0.92625
VEGFA(165)-VEGFR2-NRP1 complex	13.22	14.96	0.325	0.92625
DNMT3B complex	17.63	18.24	0.326	0.927444
CIN85-CBL complex	13.61	14.26	0.329	0.931
CIN85-c-CBL complex	13.61	14.26	0.329	0.931
YY1-Notch1 complex	17.955	19.8	0.33	0.931
CAND1-CUL3-RBX1 complex	17.72	18.69	0.331	0.931
TFIID-beta complex	18.18	17.2	0.332	0.931
BLM-TRF2 complex	9.15	14.52	0.332	0.931
HIF1A-OS9-EGLN1 complex	17.06	19.15	0.332	0.931
5S-DNA-TFIIIA-TFIIIC2 subcomplex	16.37	15.77	0.333	0.931
RAD9-RAD1-HUS1-POLB complex	18.93	16.89	0.333	0.931
MCM8-ORC2-CDC6 complex	14.32	17.24	0.334	0.931
Mitotic 14S cohesin 2 complex	20.7	20.2	0.335	0.931
Cohesin-SA2 complex	20.7	20.2	0.335	0.931
Nucleolar remodeling complex (NoRC complex)	15.65	17.84	0.335	0.931
Ubiquitin ligase complex (TRAF6, TAB2, MALT1, UEV1A, BCL10)	17.64	17.81	0.336	0.931
WRN-Ku70-Ku80-PARP1 complex	12.475	13.4	0.336	0.931
DRIP78-PHLP complex	12.83	15.62	0.337	0.932153
Sarcoglycan-sarcospan complex SG-SPN	12.05	18.39	0.338	0.933301
SMC1-SMC3 complex	18.16	18.33	0.339	0.933976
TLE1 homodimer complex	19.73	21.55	0.34	0.933976
HESX1-TLE1 complex	19.73	21.55	0.34	0.933976
eNOS-CAV1 complex	15	18.4	0.342	0.936247
CDC2-CCNA2-CDK2 complex	16.695	17.555	0.342	0.936247
TIP5-DNMT-HDAC1 complex	16.64	15.9	0.343	0.937377
TDT-TDIF2-core-histone complex	9.765	13.79	0.345	0.937717
MDC1-p53BP1-SMC1 complex	13.66	15.09	0.345	0.937717
TRAF2-TRADD complex	13.13	14.555	0.345	0.937717
NRP2-VEGFR3 complex	16.69	15.145	0.346	0.937717
PCAF complex	16.21	16.6	0.347	0.937717
SRm160-SRm300 complex	10.41	10.19	0.347	0.937717
NgR-TROY-LINGO1 complex	13.09	12.78	0.348	0.937717
TAJ-NgR1-LINGO-1 signaling complex	13.09	12.78	0.348	0.937717
LIN9-BMYB complex	14.46	14.29	0.349	0.937717
IPO13-RAN-EIF1AX complex	15.39	15.5	0.349	0.937717
G protein complex (BTK, GNG1, GNG2)	16.625	18.06	0.352	0.941099
Serine-palmitoyltransferase (SPT) complex	14.17	17.84	0.353	0.941099
Ubiquitin E3 ligase (ASB7, TCEB1, TCEB2, CUL5, RNF7)	17.1	19.76	0.355	0.941099
pRb2/p130-multimolecular complex (DNMT1, E2F5, SuV39H1, HDAC1, RBL2)	17.285	16.75	0.355	0.941099
Ubiquitin E3 ligase (ASB1, TCEB1, TCEB2, CUL5, RNF7)	16.795	17.09	0.356	0.941099
39S ribosomal subunit, mitochondrial	12.81	13.96	0.356	0.941099
NK-3-Groucho-HIPK2-SIN3A-RbpA48-HDAC1 complex	17.6	17.94	0.357	0.941099
BKCA-beta2AR-AKAP79 signaling complex	15.69	18.675	0.358	0.941099
BKCA-beta2AR complex	15.69	18.675	0.358	0.941099
DNA double-strand break end-joining complex	16.44	15.825	0.358	0.941099
CCND3-CDK6 complex	10.26	15.475	0.358	0.941099
CRLR-RAMP1 complex	15.09	15.11	0.359	0.941099
HES1 promoter-Notch enhancer complex	18.36	18.52	0.361	0.941099
BRD4-P-TEFb complex	14.15	14.23	0.361	0.941099
RIN1-STAM2-EGFR complex, EGF stimulated	0.294	14.1	0.361	0.941099
DNA-PK-Ku-eIF2-NF90-NF45 complex	16.25	16.7	0.361	0.941099
SNX complex (SNX1,1a,2,4, PDGF receptor)	16.345	16.87	0.362	0.941099
NCOR-SIN3-HDAC-HESX1 complex	12.39	14.19	0.362	0.941099
p53 homotetramer complex	22.5	22.4	0.364	0.941099
Anaphase-promoting complex	17.3	16.735	0.365	0.941099
PU.1-TBP complex	13.05	11.455	0.365	0.941099
Heterotrimeric G protein complex (GNG2, GNB1, GNAS)	13.57	13.08	0.365	0.941099
ITGAV-ITGB5-PLAUR complex	14.36	15.685	0.365	0.941099
HSP90-FKBP38-CAM-Ca(2+) complex	15.69	16.72	0.365	0.941099
Pex26-Pex6-Pex1 complex	10.8	15.87	0.365	0.941099
Casein kinase II-HMG1 complex	23.2	19.405	0.368	0.944468
SNARE complex (VAMP4, STX6, STX16, VTI1a, VTI1b)	21.5	18.45	0.369	0.944468
Prune-Gelsolin complex	11.83	16.78	0.37	0.944468
ITGAV-ITGB3-CD47-FCER2 complex	15.12	15.565	0.37	0.944468
ITGB3-ITGAV-CD47 complex	15.12	15.565	0.37	0.944468
MAD1L1 homodimer complex	13.54	13.41	0.371	0.944468
TNF-alpha/NF-kappa B signaling complex 5	16.11	16.15	0.371	0.944468
SNARE complex (STX11, VAMP2, SNAP23)	20.3	21.1	0.372	0.944468
BCOR complex	17.315	16.73	0.373	0.944468
LRP-1-Alpha-2-M-annexin VI complex	13.645	14.585	0.373	0.944468
MASH1 promoter-coactivator complex	15.925	16.58	0.373	0.944468
Respiratory chain complex I (intermediate I/200kD and III/250kD), mitochondrial	16.23	18.27	0.374	0.944468
Respiratory chain complex I (intermediate IV/310kD), mitochondrial	16.23	18.27	0.374	0.944468
WICH complex	14.84	18.27	0.376	0.946323
Paf complex	21.15	19.16	0.376	0.946323
SNARE complex (RINT1, ZW10, p31)	15.32	15.48	0.378	0.946323
Ubiquitin E3 ligase (BMI1, SPOP, CUL3)	18.35	22	0.378	0.946323
Ubiquitin E3 ligase (WSB1, TCEB1, TCEB2, CUL5, RBX1)	16.795	17.1	0.38	0.946323
FIB-associated protein complex	12.92	14.18	0.381	0.946323
RGS6-DNMT1-DMAP1 complex	15.08	15.8	0.383	0.946323
CyclinD1-CDK4-CDK6 complex	18.07	15.755	0.383	0.946323
ITGAV-ITGB3-ADAM15 complex	15.12	15.665	0.383	0.946323
SMAD1-P300 complex	19.59	20.2	0.383	0.946323
p14-Mp1-MEK1 complex	23.6	25.3	0.383	0.946323
Sec6/8 exocyst complex	19.43	17.17	0.384	0.946323
mSin3A complex	19.485	20.8	0.384	0.946323
BLOC-1 (biogenesis of lysosome-related organelles complex 1)	7.693	16.79	0.386	0.946323
Ubiquitin E3 ligase (FBXW11, SKP1A, CUL1, RBX1)	19.615	21.1	0.386	0.946323
DNA repair complex NEIL2-PNK-Pol(beta)-LigIII(alpha)-XRCC1	12.53	15.09	0.386	0.946323
ELMO1-DOCK1 complex	15.16	16.235	0.386	0.946323
ATM homodimer complex	20.22	21.1	0.386	0.946323
NRP2-VEGFD complex, heparin dependent	18.89	14.445	0.386	0.946323
SNARE complex (VAMP3, VAMP4, STX16)	17.64	17.14	0.388	0.949767
REL-MAP3K8-RELA-TNIP2-PAPOLA complex	15.615	15.09	0.39	0.952906
PAC1-PAC2 complex	15.08	16.725	0.391	0.952906
IPO13-RBM8A-MAGOH complex	15.39	15.56	0.392	0.952906
hs4 enhancer complex (faster migrating complex)	15.07	15.235	0.392	0.952906
NRP2-VEGFC complex	16.845	14.47	0.393	0.952906
Molybdopterin synthase	22.85	26.7	0.394	0.952906
REST-CoREST-mSIN3A complex	17.415	18.34	0.398	0.952906
ITAGV-ITGB3-F11R complex	15.48	15.59	0.398	0.952906
ITGAV-ITGB3-THBS1 complex	17.55	17.495	0.398	0.952906
MAD2-CDC20 complex	16.41	19.58	0.399	0.952906
Gamma-secretase complex (APH1B, PSEN2, PSENEN, NCSTN)	13.3425	14.53	0.4	0.952906
ITGAV-ITGB5-CYR61 complex	15.51	16.08	0.4	0.952906
CCT micro-complex	16.36	17.825	0.401	0.952906
PA28 complex	12.81	12.95	0.402	0.952906
CTF18-CTF8-DCC1 complex	12.415	11.68	0.402	0.952906
CTF8-CTF18-DCC1 subcomplex	12.415	11.68	0.402	0.952906
CTLH complex	17.11	20.4	0.403	0.952906
XRCC1-LIG3-PNK-TDP1 complex	12.66	14.94	0.403	0.952906
CTF18-CTF8-DCC1-RFC3 complex	13.97	14.02	0.404	0.952906
SNARE complex (VAMP2, SNAP25, STX1a, STX3, CPLX1, CPLX3, CPLX4)	13.5	18.855	0.404	0.952906
p97/VCP-VIMP-DERL1 complex	17.58	20.9	0.404	0.952906
TANK-TRAF2-TRAF3 complex	15	14.87	0.404	0.952906
Membrane protein complex (DERL1, SELS, VCP)	17.58	20.9	0.404	0.952906
Gamma-secretase complex (APH1A, PSEN2, PSENEN, NCSTN)	12.35	14.66	0.405	0.952906
STAT3-NLK-MAP3K7 complex	20.3	21.1	0.405	0.952906
TFIIE complex	13.839	17.16	0.406	0.952906
TRF2-Rap1 complex II	15.64	15.1	0.406	0.952906
ETS2-ERG complex	12.55	16.12	0.406	0.952906
PEX14 homodimer complex	13.6295	13.23	0.408	0.953424
Decapping complex	14.62	16.655	0.409	0.953424
DNA repair complex NEIL1-PNK-Pol(beta)-LigIII(alpha)-XRCC1	15.635	15.84	0.409	0.953424
G protein complex (CACNA1A, GNB1, GNG2)	16.625	17.47	0.41	0.953424
MRN complex (MRE11-RAD50-NBS1 complex)	18.19	17.13	0.411	0.953424
MRN complex (MRE11-RAD50-NBN complex)	18.19	17.13	0.411	0.953424
Polyadenylation complex (CSTF1, CSTF2, CSTF3, SYMPK CPSF1, CPSF2, CPSF3)	19.28	17.98	0.411	0.953424
RAD50-MRE11-NBN-p200-p350 complex	18.19	17.13	0.411	0.953424
SH3KBP1-CBLB-EGFR complex	13.205	14.07	0.413	0.956214
SRCAP-associated chromatin remodeling complex	12.035	13.3	0.414	0.956214
FOXO3-SIRT1 complex, oxidative stress stimulated	13.77	16.5	0.414	0.956214
Ku antigen-NARG1 complex	19.84	17.655	0.417	0.956224
PNUTS-PP1 complex	10.2085	14.1	0.417	0.956224
DAB complex	19.23	17.62	0.417	0.956224
Rap1 complex	16.44	15.99	0.417	0.956224
TNF-alpha/NF-kappa B signaling complex 7	16.935	16.81	0.417	0.956224
BLOC-2 (biogenesis of lysosome-related organelles complex 2)	13.66	12.95	0.419	0.959432
PRNP-ApolopoproteinE3 complex	9.12	11.645	0.42	0.95988
PSD95-FYN-NR2A complex	17.18	18.06	0.421	0.95988
NRP1-VEGF(165/121) complex	15.93	15.08	0.421	0.95988
GRB2-SHP-2 complex, PDGF stimulated	19.28	21	0.422	0.960787
Microprocessor complex	12.82	18.83	0.424	0.963966
ELK1-SRF-ELK4 complex	17.03	17.62	0.427	0.969405
NK-3-Groucho complex	17.81	17.935	0.428	0.970295
PU.1-SIN3A-HDAC complex	17.945	19.51	0.43	0.970693
MET-CIN85-SH3GL3-CBL complex, HGF stimulated	13.89	13.83	0.43	0.970693
Notch1-p56lck-PI3K complex	19.87	22	0.43	0.970693
DIPA-MCRS1 complex	19.165	21.45	0.431	0.971576
SEMA4A-PlexinD1 complex	11.31	13.16	0.433	0.974708
GABP(gamma)1-E2F1-DP1 complex	19.31	15.79	0.434	0.975583
Ubiquitin E3 ligase (FBXO18, SKP1A, CUL1, RBX1)	18.07	15.91	0.435	0.976456
PTF1-bHLH complex	25.15	24.7	0.436	0.977188
AP3-BLOC1 complex	17.42	17.18	0.438	0.977188
Ternary complex (GATA4, SRF, MYOCD)	13.4	17.94	0.438	0.977188
HDAC4-ERK1 complex	15.015	15.81	0.439	0.977188
GINS complex	17.98	18.41	0.439	0.977188
LINC complex, quiescent cells	17.68	18.11	0.439	0.977188
TFIID complex	19.4	17.59	0.44	0.97805
SNARE complex (SNAP25, VAMP3, VAMP2, NAPB, STX13)	19.12	19.06	0.441	0.97891
RC complex (Replication competent complex)	15.975	16.06	0.443	0.979463
Ubiquitin E3 ligase (ASB12, TCEB1, TCEB2, CUL5, RNF7)	17.1	18.79	0.444	0.979463
DNA ligase III-XRCC1 complex	18.74	18.86	0.444	0.979463
SNARE complex (VAMP2, SNAP25, STX13)	20.72	19.62	0.444	0.979463
Snurportin-CRM1-RanGTP complex	15.203	18.07	0.445	0.979463
G protein complex (HDAC4, GNB1, GNG2)	15.015	15.77	0.446	0.979463
Interferon-stimulated gene factor 3 transcription complex ISGF3	14.44	16.475	0.447	0.979463
COG1-COG8 subcomplex	14.44	13.13	0.447	0.979463
SMCC complex	16.32	16.62	0.448	0.979463
MRE11A-RAD50-NBN-TRF2 complex	18.19	17.11	0.448	0.979463
G protein complex (MCF2, GNB1, GNG2)	16.625	17.25	0.448	0.979463
BHC complex	17.24	19.635	0.449	0.979659
ITGA5-ITGB1-FN1-TGM2 complex	17.5	16.49	0.45	0.979659
TNF-alpha/NF-kappa B signaling complex (CHUK, KPNA3, NFKB2, NFKBIB, REL, IKBKG, NFKB1, NFKBIE, RELB, NFKBIA, RELA, TNIP2)	15.87	15.46	0.451	0.979659
MDC1-H2AFX-TP53BP1 complex	12.99	13.2	0.452	0.979659
SHARP-CtBP1-CtIP complex	11.24	12.645	0.452	0.979659
Apoptosome	15.47	18.065	0.453	0.979659
GLE1-NUPL2-NUP155 complex	16.335	16.85	0.453	0.979659
Chromatin remodeling complex (TACC2, TACC3, PCAF)	12.55	12.19	0.453	0.979659
Ubiquitin E3 ligase (ASB2, TCEB1, TCEB2, CUL5, RNF7)	17.1	18.61	0.456	0.983481
BRCA1-BARD1-BACH1-DNA damage complex II	15.125	14.635	0.456	0.983481
AMY-1-S-AKAP84-RII-beta complex	10.823	13.63	0.457	0.983806
PTPRA homodimer complex	14.6	18.99	0.458	0.983806
RAF1-CNK1 complex, RAS stimulated	13.86	15.11	0.458	0.983806
TRF-Rap1 complex I, 2MD	16.665	16.28	0.46	0.986774
Respiratory chain complex I (intermediate V/380kD and VI/480kD), mitochondrial	16.23	17.225	0.462	0.987
pRb2/p130-multimolecular complex (RB2, E2F4, HDAC1, SUV39H1, P300)	19.005	19.17	0.462	0.987
THO complex	16.21	16.06	0.463	0.987
PHAX-CBC complex (cap binding complex)	18.67	19.1	0.464	0.987
TRAF6 oligomer complex	18.195	17.94	0.464	0.987
DA complex	19.23	17.5	0.465	0.987
AKAP250-PKA-PDE4D complex	14.42	14.79	0.466	0.987
TLE-Histone H3 complex	17.81	17.55	0.466	0.987
p50-p65 NF(kappa)B-SRC1 complex	15.26	15.06	0.466	0.987
SKI complex	16.755	15.77	0.468	0.987
CRM1-RAN-PHAX-CBC complex (cap binding complex)	17.87	18.53	0.469	0.987
Ubiquitin E3 ligase (CHEK1, CUL4A)	16.68	15.46	0.469	0.987
AP3 adapter complex	18.1	17.295	0.47	0.987
TNPO2-RAN-NXF1 complex	15.53	15.44	0.47	0.987
IKKB-NIK complex	16.11	16.305	0.47	0.987
Membrane protein complex (VCP, UFD1L, SEC61B)	19.95	20.5	0.47	0.987
TRAF6-TAK1 complex	22.2	20.1	0.472	0.989898
Hip1R-cortactin complex	8.715	13.57	0.475	0.992558
ITGAV-ITGB1-SPP1 complex	17.06	16.085	0.476	0.992558
Mitotic checkpoint complex (MCC)	18.58	18.35	0.477	0.992558
N-NOS-CHIP-HSP70-1 complex	8.765	10.28	0.477	0.992558
NCBP-NIP1 complex	16.165	19.27	0.477	0.992558
Multiprotein complex (mRNA turnover)	18.64	20.3	0.477	0.992558
RIAM-profilin complex	18.45	20.35	0.479	0.993619
TorsinA-TorsinB complex	14.91	11.955	0.48	0.993619
Ubiquitin-protein-ligase (UBE2N, UBE2V2/MMS2)	26.345	20.1	0.48	0.993619
DGCR8-NCL complex	12.82	15.25	0.48	0.993619
Mis12 centromere complex	12.72	14.585	0.481	0.993891
BCDX2 complex	12.75	13.86	0.482	0.993891
RAD51B-RAD51C complex	12.75	13.86	0.482	0.993891
MTA1-HDAC core complex	19.22	19.86	0.483	0.994668
Exon junction complex (EIF4A3-MLN51-UPF3B-MAGOH-Y14)	14.295	16.58	0.485	0.996216
Exon junction complex (F4A3-MLN51-UPF3B-MAGOH-Y14-PYM)	14.295	16.58	0.485	0.996216
GRASP-GRP1 complex	15.09	15.685	0.487	0.9975
Y14-Magoh complex	19.085	19.26	0.488	0.9975
CRKII-C3G complex	17.26	17.015	0.488	0.9975
TNF-alpha/Nf-kappa B signaling complex (RPL6, RPL30, RPS13, CHUK, DDX3X, NFKB2, NFKBIB, REL, IKBKG, NFKB1, MAP3K8, RELB, GLG1, NFKBIA, RELA, TNIP2, GTF2I)	17.41	16.57	0.489	0.9975
Oligosaccharyltransferase complex (Stt3B variant)	20.4	17.69	0.49	0.9975
Ecsit complex (ECSIT, NDUFS3, TOM20)	13.5	15.42	0.49	0.9975
NuMA-LGN-G-alpha-i-1 complex	16.8	16.555	0.49	0.9975
p50-p65 NF(kappa)B complex	14.68	13.73	0.491	0.998262
PDGFRA-SHP-2 complex, PDGF stimulated	17.52	17.09	0.492	0.998513
LAT-PLC-gamma-1-p85-GRB2-SOS signaling complex, C305 activated	19.91	21.4	0.493	0.998513
FHL2-FHL3 complex	11.4	12.32	0.493	0.998513
SNX complex (SNX1a, SNX2, SNX4, EGFR)	14.77	15.225	0.496	1
BARD1-BRCA1-CSTF complex	14.11	16.385	0.496	1
CHL2-BMP2-TSG complex	18.14	15.165	0.496	1
DNA synthesome complex (15 subunits)	14.84	15.39	0.497	1
HDAC4-ERK2 complex	15.27	15.89	0.498	1
Retromer complex (SNX1, SNX2, VPS35, VPS29, VPS26B)	17.105	19.56	0.498	1
ITGAV-ITGB1 complex	18.22	18.15	0.5	1
CBF-DNA complex	19.51	19.11	0.5	1
DAXX-DNMT1-DMAP1 complex	14.56	14.22	0.501	1
CAS-SRC-FAK complex	16.45	14.84	0.502	1
MMP-2-claudin-1 complex	16.24	12.415	0.504	1
HIF1A-OS9-EGLN3 complex	17.88	17.82	0.506	1
PLXNA3-RANBPM complex	13.695	16.035	0.506	1
SNX complex (SNX1a, SNX2, SNX4, INSR)	15.08	14.91	0.508	1
F1F0-ATP synthase (EC 3.6.3.14), mitochondrial	16.07	17.19	0.509	1
TIAM1-EFNB1-EPHA2 complex	18.9	17.075	0.51	1
Tumor necrosis factor receptor 1 signaling complex	14.065	13.31	0.51	1
IL6ST-PRKCD-STAT3 complex	17.12	17.04	0.514	1
PIAS3-SMAD3-P300 complex	20.3	20.2	0.515	1
TIM50a-coilin complex	14.9	14.595	0.515	1
CNK1-SRC-RAF1 complex	13.86	14.26	0.516	1
SMAD2-SKI complex	20.565	19.41	0.517	1
SKI-SMAD2 hexameric complex	20.565	19.41	0.517	1
MRIT complex	18.235	16.505	0.519	1
6S methyltransferase and RG-containing Sm proteins complex	19.62	16.875	0.521	1
CD28-transactivation complex	12.425	12.77	0.525	1
TRBP containing complex (DICER, TRBP, AGO2, RPL7A, EIF6, MOV10)	19.35	17.57	0.525	1
TCF4-CTNNB1-SUMO1-EP300-HADAC6 complex	19.175	18.87	0.528	1
SNARE complex (VAMP3, STX6, VTI1A)	20.6	18.915	0.531	1
HES1 promoter corepressor complex	17.565	17.72	0.532	1
hSIR2-p53 complex	22.6	22.4	0.532	1
SIN3-HDAC-SAP30-ARID4 complex	19.485	20.2	0.533	1
CHUK-ERC1-IKBKB-IKBKG	16.28	17.84	0.533	1
G protein complex (PTHR1, GNB1, GNG2)	17.065	17.36	0.535	1
COX1 homodimer complex	21.7	17.54	0.536	1
TRAF2-cIAP1/BIRC2 complex	16.12	14.64	0.536	1
SETDB1-containing HMTase complex	23.6	20.95	0.537	1
SMAD3-SKI complex	15.695	14.99	0.537	1
SKI-SMAD3 hexameric complex	15.695	14.99	0.537	1
PRMT1 complex	12.92	12.09	0.538	1
SMAD2-FAST1 complex	24.65	25.1	0.539	1
TLE1-TLE2 complex	19.73	18.69	0.539	1
anti-BHC110 complex	16.43	16.53	0.54	1
HNRPF-HNRPH1 complex	14.65	13.32	0.542	1
Tetrameric COG subcomplex	19.12	17.615	0.542	1
BMI1-HPH1-HPH2 complex	16.71	16.095	0.543	1
FOXO3-PCAF complex, oxidative stress stimulated	13.58	11.6	0.545	1
C1D homodimer protein	17.96	16.2	0.546	1
PLC-gamma-2-SLP-76 complex	17.115	15.01	0.546	1
BETA2-Cyclin D1 complex	28.3	22.1	0.551	1
GAIT complex	21.6	20.65	0.551	1
SNARE complex (STX2, SNAP23)	18.47	17.965	0.553	1
MutS-alpha-PK-zeta complex	23.3	15.68	0.553	1
VEGF transcriptional complex	17.66	18.58	0.554	1
BLM-TOP3A complex	14.71	13.92	0.556	1
CyclinD3-CDK4-CDK6 complex	18.07	15.31	0.557	1
POLR1B-RRN3 complex	17.015	16.84	0.559	1
FHL2-CREB complex	15.25	15.39	0.559	1
FYB-CARMA1-BCL-10-MALT1 complex	17.43	13.615	0.561	1
SERPINA1-CTSG complex	9.07	10.05	0.561	1
Cleavage and polyadenylation factor (CPSF)	20.1	18.61	0.563	1
RNF11-SMURF2-STAMBP complex	14.6	14.585	0.564	1
ITGA5-ITGB3-COL6A3 complex	12.05	10.47	0.564	1
Chromosomal passenger complex CPC (INCENP, CDCA8, BIRC5, AURKB)	9.841	9.542	0.565	1
BP-SMAD complex	17.4	16.625	0.566	1
FAK-beta5 integrin complex, VEGF induced	17.55	16.24	0.566	1
SNAPc (small nuclear RNA-activating protein) complex	10.93	11.18	0.567	1
eNOS-HSP90-AKT complex, VEGF induced	17.275	17	0.567	1
BRCA1 C complex	12.625	12.14	0.568	1
TLE2 homodimer complex	20	16.4	0.569	1
CtBP core complex	13.06	14.98	0.57	1
TIM (TIMM23, TIMM50) complex, mitochondrial	15.27	13.675	0.571	1
RANBP1-RAN-KPNB1 complex	18.59	15.95	0.571	1
eIF4AIII-Btz complex	12.92	15.71	0.574	1
12S U11 snRNP	18.66	17.41	0.575	1
Arp2/3 protein complex	18.65	17.69	0.576	1
HMGB1-HMGB2-HSC70-ERP60-GAPDH complex	18.41	17.61	0.576	1
ITGA6-ITGB4-FYN complex	12.26	13.15	0.576	1
MGC1-DNA-PKcs-Ku complex	13.975	14.06	0.577	1
MLL-HCF complex	20.85	19.545	0.578	1
STAT5A homodimer complex	14.22	18.62	0.579	1
Bipartite complex (TFC4, CTNNB1)	19.535	18.91	0.579	1
Ternary complex (LRRC7, CAMK2a, ACTN4)	15.73	15	0.579	1
Exon junction complex, EIF4A3-MLN51-MAGOH-Y14 (RNA-protein complex)	15.67	17.2	0.581	1
Exon junction complex (EIF4A3-MLN51-MAGOH-Y14)	15.67	17.2	0.581	1
Exon junction complex (EIF4A3-MLN51-MAGOH-Y14), RNA-protein complex	15.67	17.2	0.581	1
URI complex (Unconventional prefoldin RPB5 Interactor)	19.3	18.45	0.581	1
MDC1-MRE11-RAD50-NBS1 complex	14.39	13.81	0.581	1
CRSP-Mediator 2 complex	15.69	16.31	0.583	1
TIM50a-SMN1 complex	15.27	13.33	0.583	1
6S methyltransferase complex	19.62	17.74	0.585	1
DNA synthesome complex (17 subunits)	16.48	16.555	0.585	1
SERPINA1-ELA2 complex	9.07	9.74	0.585	1
SIRT1 homotrimer complex	26.1	22.3	0.586	1
Binary COG subcomplex	16.25	16.03	0.587	1
AP1G1-PACS1-FURIN complex	16.92	14.84	0.588	1
RFC2-RIalpha complex	21.25	16.98	0.59	1
EDG1-HTR1D complex	13.745	14.61	0.591	1
HTR1A-EDG1 complex	13.745	14.61	0.591	1
DNA synthesome complex (13 subunits)	16.48	16.59	0.592	1
Respiratory chain complex I (lambda subunit) mitochondrial	16.34	16.04	0.593	1
ERCC1-ERCC4-MSH2 complex	14.71	15.04	0.595	1
MBD1-MCAF1-SETDB1 complex	23.5	20.02	0.595	1
COG2-COG3-COG4 subcomplex	18.905	17.51	0.596	1
MAF2 complex	18.07	18.09	0.597	1
TNF-alpha/NF-kappa B signaling complex 9	17.195	17.3	0.597	1
TRF2-Rap1 complex III	18.22	16.66	0.599	1
Notch1-fraction 30 complex	17.49	18.35	0.599	1
RBPJ-NotchIC-Mastermind complex	17.49	18.35	0.599	1
MAML1-RBP-Jkappa-Notch1 complex	17.49	18.35	0.599	1
ILK-PARVB-ARHGEF6 complex	14.99	15.48	0.599	1
SF3b complex	22.35	19.085	0.601	1
Emerin complex 32	18.81	18.48	0.601	1
RIAM-Rap1-GTP complex	20.47	23.4	0.602	1
LLGL2-PAR-6B-PRKCI complex	20	13.765	0.603	1
EGFR-containing signaling complex	15.31	14.35	0.603	1
eNOS-HSP90 complex, VEGF induced	18.27	18.21	0.605	1
Homodimeric complex LTBR	11.39	9.408	0.605	1
DNMT1-G9a-PCNA complex	17.165	15.84	0.606	1
BRCA1-VCP complex	13.275	13.82	0.606	1
Delta1 homodimer complex	20.3	10.82	0.607	1
FAS-FADD-CASP8-CASP10 complex	18.19	16.43	0.608	1
COG1-COG8-COG2-COG3-COG4 subcomplex	15.61	15.195	0.609	1
FARP2-NRP1-PlexinA2 complex	16.4	16.01	0.609	1
NMI-POLR1B-RRN3 complex	13.59	14.24	0.612	1
Lymphotoxin beta receptor complex	11.39	9.198	0.615	1
Ubiquitin E3 ligase (ASB6, TCEB1, TCEB2, CUL5, RNF7)	16.89	17.01	0.615	1
STAGA complex (SPT3-TAF9-GCN5 acetyltransferase complex)	16.05	16.735	0.615	1
TNF-alpha/NF-kappa B signaling complex 8	18.03	17.45	0.615	1
FACT-NEK9 complex	19.345	18.91	0.617	1
MRIP-MBS complex	19.03	18.595	0.618	1
MCM2-MCM6-MCM7 complex	22.95	17.99	0.619	1
AK2-FADD-caspase-10 (AFAC10) complex	15.5	12.23	0.62	1
CIN85-BLNK complex	13.52	13.295	0.62	1
eIF3 complex (EIF3S6, EIF3S5, EIF3S4, EIF3S3, EIF3S6IP, EIF3S2, EIF3S9, EIF3S12, EIF3S10, EIF3S8, EIF3S1, EIF3S7)	17.15	16.635	0.624	1
BIRC5-AURKB-INCENP-EVI5 complex	15.63	13.33	0.624	1
CDK2-CCNA2 complex	22.205	17.88	0.624	1
Succinyl-CoA synthetase, GDP-forming	21.245	17.38	0.625	1
DJ-1-SNCA complex, high molecular weight complex	15.5	15.085	0.626	1
p23 protein complex	16.6	17.39	0.627	1
PTGS2 homodimer complex	18.53	14.99	0.627	1
FHL3 homodimer complex	22.8	15.28	0.627	1
PPP2CA-PPP2R1A complex	22.4	19.605	0.628	1
BRCA1-HDAC1-HDAC2 complex	13.275	13.715	0.629	1
PLC-gamma-2-Lyn-FcR-gamma complex	17	15.905	0.63	1
TFTC complex (TATA-binding protein-free TAF-II-containing complex)	16.02	16.54	0.631	1
SNX complex (SNX2), oligomeric	21.87	22.85	0.631	1
TTP-AGO4 complex	15.795	13.89	0.631	1
TTP-AGO2 complex	15.795	13.89	0.631	1
Notch2(N-TM)-Notch2(N-EC)-Delta complex	20.3	17.97	0.631	1
ELMO1-DOCK2 complex	16.02	16.955	0.631	1
Scrib-beta-PIX-GIT1 complex	14.3735	14.985	0.632	1
Ecsit complex (ECSIT, NDUFS3, NDUFAF1)	18.6	15.735	0.632	1
ZNF198-SUMO1 complex	13.73	17.695	0.633	1
Chromosomal passenger complex CPC (INCENP, CDCA8, BIRC5)	10.67	8.924	0.634	1
DNMT1-G9a complex	17.165	15.64	0.635	1
eIF3 complex (EIF3S6, EIF3S5, EIF3S4, EIF3S3, EIF3S6IP, EIF3S2, EIF3S9, EIF3S12, EIF3S10, EIF3S8, EIF3S1, EIF3S7, PCID1)	17.3	16.92	0.635	1
pRb2/p130-multimolecular complex (DNMT1, E2F4, SuV39H1, HDAC1, RBL2)	17.505	16.27	0.637	1
Rnase/Mrp complex	14.24	11.245	0.639	1
SNARE complex (HGS, SNAP25, STX13)	14.44	15.23	0.64	1
DNA ligase III-XRCC1-PNK-DNA-pol III multiprotein complex	18.835	15.08	0.641	1
TRF2-Ku complex	17.38	14.78	0.641	1
E2F4-p130 complex	19.2	18.21	0.641	1
SCF subcomplex (WEE1, SKP2, BTRC)	21.8	19.8	0.643	1
Ternary complex (TRAF2, FADD, TRADD)	15.25	13.85	0.644	1
Mediator complex	15.73	16.26	0.645	1
MSL complex	18.92	15.73	0.646	1
ITGA2B-ITGB3-CIB1 complex	21.7	8.666	0.646	1
Ubiquitin E3 ligase (CRY2, SKP1A, CUL1, FBXL3)	20.615	18.24	0.649	1
SVIP-p97/VCP-DERL1 complex	26.29	20.7	0.649	1
NRG1-IKZF4 complex	20.38	17.91	0.649	1
Wave-2 complex	16.83	16.52	0.651	1
Death induced signaling complex II (FADD, CASP8, CFLAR), cytosolic, CD95L induced	18.28	16.43	0.651	1
CASK-LIN7C-APBA1 complex	19.39	17.35	0.652	1
G protein complex (GNG2, GNB2L1, RAF1)	21.85	16.95	0.654	1
PPP2CA-PPP2R1A-PPP2R3A complex	21.25	16.35	0.656	1
CD20-LCK-LYN-FYN-p75/80 complex, (Raji human B cell line)	24.3	20.6	0.656	1
CtBP complex	12.93	13.77	0.658	1
CRSP complex	15.45	16.06	0.661	1
Vigilin-DNA-PK-Ku antigen complex	16.96	16.37	0.661	1
TIAM1-GRIN1 complex	16.53	15.465	0.663	1
XFIM complex	18.3	16.79	0.665	1
PCNA-KU antigen complex	17.38	15.985	0.665	1
CDCA5-PDS5A-RAD21-SMC1A-PDS5B-SMC3 complex	20.7	19.13	0.665	1
RAB9-TIP47-MPRI complex	14.73	13.495	0.665	1
Sororin-cohesin complex	20.7	19.13	0.665	1
RAF1-RAS complex, EGF induced	20.8	19.56	0.665	1
OCT2-TLE4 complex	17.6	18.51	0.666	1
ELK1-SRF-ELK3 complex	21.915	17.05	0.668	1
Grancalcin-sorcin complex	20	11.84	0.668	1
Prefoldin	20.4	17.54	0.67	1
Prefoldin complex	20.4	17.54	0.67	1
CoREST-HDAC complex	16	15.81	0.67	1
RAD50-BRCA1 complex	15.84	15.01	0.671	1
BRCA1-RAD50-MRE11-NBS1 complex	15.82	14.95	0.672	1
Cell cycle kinase complex CDC2	14.68	19.635	0.672	1
ITGB1-RAP1A-PKD1 complex	10.53	9.933	0.672	1
DNMT3B-DNMT3L complex	22.7	14.635	0.674	1
SORT1-NGFR complex	16.275	15.14	0.675	1
SORT1-NGFR-NGFB complex	16.275	15.14	0.675	1
SHARP-CtIP-RBP-Jkappa complex	11.75	13.275	0.675	1
YY1-Notch1-RBP-Jkappa complex	19.775	20.3	0.675	1
ABIN2-NFKB1-MAP3K8 complex	15.215	12.18	0.676	1
BCL10-CHUK-BCL10-IKBKB complex	18.19	17.89	0.68	1
CIN85-SH3GL3 complex	14.04	13.615	0.68	1
HERP1/HEY2-NCOR-SIN3A complex	13.72	13.89	0.68	1
CIN85-SH3GL2 complex	14.04	13.78	0.681	1
TRP1-G alpha-11-IP3R3-CAV1 signaling complex	17.495	15.415	0.682	1
ITGA4-ITGB1-THBS2 complex	15.62	14.18	0.682	1
p300/CBP-PCAF-MyoD complex	17.59	17.45	0.683	1
Respiratory chain complex I (beta subunit) mitochondrial	14.985	13.08	0.683	1
P-TEFb.4 complex	19.71	18.95	0.684	1
ITGAV-ITGB3-PXN-PTK2b complex	16.16	15.395	0.685	1
PLCB1-PARD3-PARD6A complex	18.41	18.395	0.685	1
CAND1-CUL1-RBX1 complex	21.3	18.06	0.686	1
SHARP-CtBP1-CtIP-RBP-Jkappa corepressor complex	11.75	13.36	0.687	1
gp78-p97/VCP-DERL1 complex	19.16	19.53	0.687	1
MRIP-RHOA complex	27.3	22	0.688	1
SHARP-CtBP complex	11.36	12.36	0.688	1
VPS35-VPS29-VPS26A complex	23.25	21.6	0.689	1
CIN85 homotetramer complex	14.04	13.45	0.689	1
TREX complex	18.08	16.01	0.69	1
BRCA1 A complex	12.81	11.565	0.69	1
RBP-Jkappa-Notch1 complex	19.72	19.88	0.69	1
Kv4.2-DPP10 channel complex	15.85	7.135	0.691	1
Exosome	19.585	18.04	0.691	1
CTGF/Hcs24-actin complex	16.23	14.28	0.691	1
HGF-Met complex	16.55	12.93	0.691	1
PDGFRA-PLC-gamma-1-PI3K-SHP-2 complex, PDGF stimulated	19.77	19.885	0.691	1
TFIID subcomplex	15.73	14.38	0.691	1
FHL3-CREB complex	22.8	16.02	0.691	1
HSP90-CDC37-LRRK2 complex	18.72	16.595	0.691	1
NCOR-SIN3-HDAC1 complex	13.72	13.79	0.693	1
ASF1-histone containing complex	21.1	16.51	0.693	1
p34(SEI-1)-CDK4-CyclinD2 complex	17.66	14.06	0.693	1
Retromer complex (SNX1, SNX2, VPS35, VPS29, VPS26A)	23.25	19.705	0.695	1
Profilin 2 complex	18.46	17.21	0.695	1
GammaH2AFX-NDHII-Ku70-DNA complex	21	16.785	0.695	1
I(kappa)B(alpha)-NF(kappa)Bp50-NF(kappa)Bp65 complex	16.58	15.19	0.697	1
IKBA-NF(kappa)Bp65-NF(kappa)Bp50 complex	16.58	15.19	0.697	1
EED-EZH2 complex	19.57	17.92	0.698	1
PGRMC1-SCAP complex	17.52	17.36	0.698	1
Gamma-secretase complex (APH1B, PSEN1, PSENEN, NCSTN)	18.73	15.67	0.698	1
Ku antigen complex	17.38	15.685	0.699	1
SNX complex (SNX1a, SNX2, SNX4, TFRC)	17.84	16.125	0.699	1
ATM-NBS1 complex	20.22	19.72	0.699	1
BRCA1 B complex	12.985	12.05	0.699	1
Ku70/Ku86 complex	17.38	15.685	0.699	1
Ku-ORC complex	17.38	15.685	0.699	1
Ubiquitin E3 ligase (CDC34, NEDD8, BTRC, CUL1, SKP1A, RBX1)	21.5	20.85	0.7	1
Ku antigen-YY1-alphaMyHC promoter complex	19.19	16.5	0.701	1
Ecsit complex (ECSIT, MT-CO2, NDUFA1, MT-ND1, TRAF6, NDUFAF1)	18.6	14.53	0.701	1
p130Cas-ER-alpha-cSrc-kinase- PI3-kinase p85-subunit complex	24.05	21.75	0.703	1
BRCA1-LMO4-CTIP complex	13.06	12.19	0.704	1
GR-hnRNP U complex	18.3	16.225	0.704	1
YY1-MDM2-p53 complex	22.6	22.15	0.704	1
ESR1-RELA-BCL3-NCOA3 complex	16.89	15.92	0.705	1
BRCA1-IRIS-pre-replication complex	13.06	12.09	0.705	1
BRCA1-CtIP-CtBP complex	12.75	11.99	0.706	1
TFIIA-TRF2 complex	20.8	15.57	0.707	1
CD20-LCK-FYN-p75/80 complex	25.1	20.4	0.707	1
APP-FE65-LRP complex	16.12	15.54	0.708	1
PAR-6-VE-cadherin complex, endothelial	11.92	11.98	0.708	1
ITGA5-ITGB1-CAL4A3 complex	12.92	12.39	0.711	1
Succinyl-CoA synthetase, ADP-forming	18.19	17.38	0.712	1
ITGAV-ITGB3-LAMA4 complex	16.64	14.62	0.713	1
Calreticulin oligomer complex	19.52	15.09	0.713	1
Transcription elongation factor complex (SUPT5H, CDK9, CCNT1)	19.71	18.92	0.715	1
CASP8-FADD-MALT1-BCL10 complex	20.705	17.92	0.716	1
Er-alpha-p53-hdm2 complex	22.6	22.2	0.716	1
PICK1-GRIP1-GLUR2 complex	24.2	17.14	0.717	1
DNA-PK-Ku complex	17.785	16.08	0.719	1
DNA-PK-Ku antigen complex	17.785	16.08	0.719	1
IL2-IL2RA-IL2RB complex	14.48	8.287	0.719	1
ETS2-ETS1 complex	18.44	13.9	0.719	1
E-box sequence-binding complex	34	18.755	0.72	1
Gamma-secretase-Delta1 complex	22.5	15.17	0.721	1
Ubiquitin E3 ligase (CRY1, SKP1A, CUL1, FBXL3)	20.615	18.89	0.722	1
ITGA6-ITGB4-Laminin10/12 complex	11.31	12.365	0.724	1
CCNC-CDK8-MED1-MED6-MED7 xcomplex	22.7	17.15	0.724	1
p32-CBF-DNA complex	19.485	19.08	0.724	1
Protein phosphatase 4 complex	19.88	18.53	0.725	1
MBD1-MCAF complex	23.5	19	0.725	1
TNF-alpha/NF-kappa B signaling complex 10	18.96	17.54	0.725	1
HBO1 complex	20.45	18.515	0.727	1
SMAD7-SMURF2 complex	20.67	16.72	0.728	1
eRF1-eRF3-GTP-Mg(2+) complex	16.65	16.58	0.729	1
MYC-DNMT3A-ZBTB17 complex	22	19.33	0.729	1
WNK1-SPAk complex	14.055	13.795	0.731	1
BCL10-MALT1 complex	22.3	19.17	0.731	1
BRAF53-BRCA2 complex	19.38	16.65	0.733	1
BRCA1-CTIP-ZBRK1 repressor complex	12.75	11.76	0.734	1
BASC (Ab C-20) complex (BRCA1-associated genome surveillance complex)	17.045	14.98	0.735	1
SNX complex (SNX1a, SNX2, SNX4)	21.87	17.44	0.735	1
FAS-FADD-CASP8 complex	19.44	16.83	0.735	1
Death-inducing signaling complex DISC (type I cells associated), stimulated	19.44	16.83	0.735	1
ITGA7-ITGB1-ITGB1BP3 complex	18.955	16.075	0.736	1
Ubiquitin E3 ligase (SPOP, DAXX, CUL3)	19.775	18.66	0.737	1
ITGA9-ITGB1-TNC complex	15.485	13.56	0.737	1
Polycomb repressive complex	16.08	14.225	0.737	1
MCM2-MCM4-MCM6-MCM7 complex	23	17.455	0.738	1
GNA14-p115RhoGEF complex	16.675	14.64	0.738	1
EIF3 complex (EIF3A, EIF3B, EIF3G, EIF3I, EIF3J)	17.32	16.32	0.738	1
ZNF198-PML complex	12.74	11.91	0.739	1
DHX9-ADAR-vigilin-DNA-PK-Ku antigen complex	16.96	16.165	0.739	1
TAF4-TAF12 subcomplex of TFIID complex	17.455	14.47	0.743	1
ITGA3-ITGB1-THBS1 complex	18.22	16.43	0.744	1
BRCA1-cABL complex	12.75	11.93	0.744	1
GCN5-TRRAP histone acetyltransferase complex	15.5	15.585	0.745	1
NRP1-VEGFC complex, heparin dependent	17.94	14.68	0.745	1
UTM-SGCE-DAG1-CAV1-NOS3 complex	15.175	15.345	0.746	1
Ubiquitin E3 ligase (NFKBIA, FBXW11, BTRC, CUL1, SKP1A)	21.4	20.8	0.746	1
RBP-Jkappa-SHARP complex	11.955	13.33	0.746	1
Ubiquitin E3 ligase (NFKBIA, FBXW11, CUL1, SKP1A)	21.3	20.7	0.747	1
NRP1-VEGFD complex, heparin dependent	18.705	14.66	0.747	1
MRIP-MBS-RHOA complex	24.2	20.6	0.748	1
E2F4-p107-cyclinA complex	20.155	15.84	0.748	1
LMO4-BRCA1-CTIP-LDB1 complex	13.49	13.485	0.748	1
SP1-MCAF2 complex	16.92	12.13	0.748	1
MED18-MED20-MED29 mediator subcomplex	27.6	16.21	0.749	1
Ubiquitin E3 ligase (SKP1A, BTRC, CUL1)	21.5	20.8	0.75	1
TNFRSF11A-TRAF6-SRC complex	18.435	12.62	0.751	1
Respiratory chain complex I (incomplete intermediate ND1, ND2, ND3, CIA30 assembly), mitochondrial	25.9	18.83	0.752	1
Respiratory chain complex I (incomplete NDUFAF1 assembly), mitochondrial	25.9	18.83	0.752	1
MAD1L1-MAD2L1 complex	15.37	13.72	0.755	1
Ubiquitin E3 ligase (CUL1, RBX1, SKP1A)	21.3	20.8	0.755	1
Heterotrimeric SKP1-CUL1-ROC1 complex	21.3	20.8	0.755	1
COG1-COG8-COG5-COG6-COG7 subcomplex	19.12	14.965	0.756	1
BASC (Ab 81) complex (BRCA1-associated genome surveillance complex)	18.535	17.6	0.757	1
ITGA3-ITGB1 complex	18.22	14.92	0.757	1
Amyloid beta protein oligomer	15.1	17.545	0.757	1
CARMA1-BCL10-MALT1 complex	21.5	15.525	0.757	1
APP-TIMM23 complex	15.1	17.545	0.757	1
p14-Mp1-ERK2 complex	35	23.7	0.757	1
PXN-ITGB5-PTK2 complex	22.625	14.77	0.758	1
PAX6-SOX2 DNA-protein complex	29.4	15.47	0.758	1
Death induced signaling complex DISC (FAS, FADD, CASP8, CFLAR), membrane-associated, CD95L induced	18.28	15.72	0.758	1
hNURF complex	16.81	15.42	0.759	1
BRM-SIN3A-HDAC complex	23.1	22.25	0.759	1
P53-BARD1-Ku70 complex	22.4	22.05	0.759	1
ING4 complex (ING4, MYST2, C1orf149, PHF17)	20.6	17.645	0.761	1
ING4 complex (ING4, MYST2, C1orf149, PHF15)	20.6	17.645	0.761	1
ING4 complex (ING4, MYST2, C1orf149, PHF16)	20.6	17.645	0.761	1
IkappaB kinase complex (IKBKB, CHUK, IKBKAP, NFKBIA, RELA, MAP3K14)	16.45	16.1	0.762	1
YBX1-AKT1 complex	17.49	15.79	0.763	1
ACT-CREB complex	27.625	17.61	0.763	1
MCM4-MCM6-MCM7 complex	26.5	18.61	0.764	1
Neddylin ligase (FBXO11, SKP1, CUL1, RBX1)	21.3	20.65	0.765	1
IRAK1-IRAK3 complex	17.84	13.3	0.767	1
ITGA2b-ITGB3-CD47-FAK complex	25.275	14.36	0.767	1
ADAR1-CDK2 complex	23.26	15.63	0.768	1
SRA-SRC-1 ribonucleoprotein complex	17.74	15.315	0.768	1
Gamma-secretase complex (APH1A, PSEN1, PSENEN, NCSTN variant)	24.7	15.775	0.769	1
Gamma-secretase complex (APH1A, PSEN1, PSENEN, NCSTN)	24.7	15.775	0.769	1
ITGA3-ITGB1-CD63 complex	18.22	14.955	0.771	1
Chromosomal passenger complex CPC (INCENP, BIRC5, AURKB)	12.515	9.163	0.773	1
RNA polymerase II complex (RPB1, RAP74, CDK8, CYCC, SRB7, BAF190, BAF47), chromatin structure modifying	19.385	18.93	0.775	1
Respiratory chain complex I (holoenzyme), mitochondrial	17.775	16.04	0.776	1
RAF1-PPP2-PIN1 complex	21.1	18.12	0.776	1
IKBKG-CHUK complex	19.67	16.15	0.778	1
RICH1/AMOT polarity complex, Flag-Amot precipitated	16.955	16.675	0.779	1
FAS-FADD-CASP10 complex	15.5	12.975	0.779	1
Ubiquitin E3 ligase (FBXO31, SKP1A, CUL1, RBX1)	20.015	18.18	0.78	1
PCNA-DNA polymerase delta complex	17.87	15.84	0.781	1
ITGA7-ITGB1-CD9 complex	18.955	15.875	0.781	1
ATRX-DAXX complex	40	16.09	0.782	1
STAT6-p100-RHA complex	22	17.22	0.783	1
SWI/SNF chromatin-remodeling complex	21.1	18.23	0.783	1
BRMS1-RBP1 complex	27.54	17.84	0.784	1
CERF complex (CECR2-containing remodeling factor complex)	22.95	19.765	0.785	1
FOXO3-TP53 complex, oxidative stress stimulated	22.4	21.75	0.786	1
Ecsit complex (ECSIT, MT-CO2, GAPDH, TRAF6, NDUFAF1)	20.8	16.75	0.786	1
Casein kinase II (beta-dimer, alpha-dimer)	30.85	25.9	0.786	1
Multisubunit ACTR coactivator complex	17.76	17.27	0.787	1
Conserved oligomeric Golgi (COG) complex	18.905	15.9	0.787	1
BRM-SIN3A complex	22.4	21.7	0.787	1
COG complex	18.905	15.9	0.787	1
ITGA6-ITGB1 complex	18.955	14.99	0.788	1
Prune-GSK3beta complex	31	19.675	0.789	1
SNX complex (SNX1, SNX6)	26.2	17.64	0.789	1
P2X7 receptor signalling complex	15.73	14.51	0.794	1
Sulphiredoxin-peroxiredoxin complex	28.1	21	0.794	1
PRNP homo-oligomer complex	18.24	11.34	0.795	1
ZO1-(beta)cadherin-(VE)cadherin-VEGFR2 complex	16.99	15.89	0.796	1
TFTC-type histone acetyl transferase complex	16.37	16.52	0.797	1
Dysferlin-affixin complex	21.4	17.69	0.797	1
AP3D1-AP3S2 complex	14.6	10.825	0.799	1
ITGA7-ITGB1-CD151 complex	18.955	15.875	0.799	1
Ubiquitin E3 ligase (CHEK1, CUL1)	21.5	20.85	0.799	1
DNA synthesome core complex	15.47	15.47	0.8	1
PLXNA1-RANBPM complex	13.03	13.21	0.801	1
IKBKB-CDC37-KIAA1967-HSP90AB1-HSP90AA1 complex	18.03	17.565	0.802	1
Respiratory chain complex I (intermediate VII/650kD), mitochondrial	17.79	16.2	0.805	1
Ubiquitin E3 ligase (SKP1A, SKP2, CUL1, CKS1B, RBX1)	21.3	19.13	0.805	1
PPD complex	15.07	13.56	0.806	1
Axin-PP2A A-PP2A C-GSK3-beta-beta-catenin complex	18.555	17.86	0.808	1
DRIP complex	16.05	16.29	0.809	1
Ternary COG subcomplex	21	17.53	0.809	1
COG5-COG6-COG7 subcomplex	21	17.53	0.809	1
SHC3-GAB1 complex	16.1	15.58	0.81	1
ESCRT-III complex	19.66	18.11	0.811	1
FARP2-NRP1-PlexinA4 complex	17.28	14.61	0.811	1
APP-TOMM40 complex	12.72	16.355	0.812	1
TRAF2-MALT1 complex	20.285	16.73	0.813	1
Phosphatidylinositol 3-kinase (PIK3CA, PIK3R1)	25.2	22.1	0.813	1
FE65-TSHZ3-HDAC1 complex	16.12	15.42	0.814	1
ITGA2B-ITGB3-ICAM4 complex	34	7.605	0.817	1
TFIIH transcription factor core complex	25.3	17.78	0.818	1
Ubiquitin E3 ligase (Skp1A, Skp2, Cul1, Rbx1)	21.3	19.13	0.819	1
Ubiquitin E3 ligase (SKP1A, SKP2, CUL1, RBX1)	21.3	19.13	0.819	1
PLC-gamma-2-LAT complex	17.115	14.985	0.819	1
(C-CFTR)2-NHERF-ezrin complex	20.5	16.14	0.821	1
C-CFTR-NHERF(PDZ1 domain)-ezrin complex	20.5	16.14	0.821	1
C-CFTR-NHERF(PDZ2 domain)-ezrin complex	20.5	16.14	0.821	1
Chromatin assembly complex (CAF-1 complex)	15.23	12.86	0.821	1
MBD1-Suv39h1-HP1 complex	19.94	16.92	0.821	1
WNK1-OSR1 complex	14.055	14.17	0.822	1
Nrp1-PlexinD1 complex	17.94	13.67	0.822	1
Ubiquitin E3 ligase (SMAD3, BTRC, CUL1, SKP1A, RBX1)	22.3	20.95	0.822	1
APLG1-Rababtin5 complex	19.825	16.1	0.823	1
PIDDsome complex	19.2	12.795	0.825	1
AP3D1-AP3S1 complex	18.945	16.03	0.825	1
CCND1-CDK4 complex	24.8	17.95	0.825	1
CDK4-CCND1 complex	24.8	17.95	0.825	1
ITGA3-ITGB1-CD151 complex	18.22	14.55	0.826	1
BRM-associated complex	23.4	22.1	0.827	1
ITGA2b-ITGB3-CD9 complex	34	7.382	0.829	1
CDK2-CCNE1 complex	32	15.04	0.829	1
E2F4-p107-cyclinE complex	21.6	14.275	0.83	1
APH1A-PSEN2-NCSTN complex	24.7	15.76	0.831	1
ITGA2b-ITGB3-CD9-GP1b-CD47 complex	34	10.27	0.831	1
Ubiquitin E3 ligase (SKP1A, SKP2, CUL1)	21.3	18.84	0.832	1
BLM complex III	16.255	14.565	0.834	1
JAK2-IL12RB2 complex	20.9	20.14	0.834	1
FARP2-NRP1-PlexinA3 complex	16.84	14.7	0.834	1
BRCA1-RAD51 complex	13.49	11.24	0.835	1
ITGA4-ITGB1-CD81 complex	18.22	15.39	0.836	1
Emerin regulatory complex	19.125	15.72	0.837	1
EIF3 core complex (EIF3A, EIF3B, EIF3G, EIF3I)	17.32	16.035	0.838	1
CASP8-CHUK-IKBKB-MALT1-BCL10 complex	19.44	17.815	0.84	1
CDK8-MED6-PARP1 complex	26.9	17.16	0.84	1
BRCA1-BARD1-UbcH7c complex	13.275	11.665	0.84	1
TCF4-CTNNB1-CREBBP complex	18.33	16.75	0.84	1
BARD1-BRCA1-CSTF64 complex	13.49	12.41	0.842	1
TNF-alpha/NF-kappa B signaling complex 6	17.79	16.685	0.842	1
ITGA5-ITGB1-SPP1 complex	17.995	14.815	0.843	1
HUIC complex	13.06	10.62	0.844	1
BRCA1-BACH1 complex	13.06	10.62	0.844	1
Replication-coupled CAF-1-MBD1-ETDB1 complex	18.86	16.405	0.844	1
ITGA6-ITGB1-CD151 complex	18.955	14.885	0.844	1
Respiratory chain complex I (gamma subunit) mitochondrial	17.775	14.275	0.844	1
PLC-gamma-2-Syk-LAT-FcR-gamma complex	16.83	14.8	0.845	1
Cofilin-actin-CAP1 complex	18.62	14.39	0.846	1
AP1 adaptor complex	17.28	15.77	0.847	1
SMAD3-E2F4/5-p107-DP1 complex	21.45	16.25	0.847	1
AXIN-MEKK4-CCD1 complex	19.395	18.38	0.85	1
Ubiquitin E3 ligase (NIPA, SKP1A, CUL1, RBX1)	20.615	17.76	0.85	1
PRKAC-AKAP5-ADRB1 complex	20.465	16.23	0.852	1
ITGA2b-ITGB3-CD47-SRC complex	34	10.91	0.854	1
Ubiquitin E3 ligase (TRIM25, DDX58)	13.08	10.92	0.854	1
Ubiquitin E3 ligase (FBXW7, CUL1, SKP1A, RBX1)	23.85	22.5	0.855	1
P-TEFb-7SKRNA-HEXIM1 complex	19.71	17.975	0.856	1
EIF3 complex (EIF3A, EIF3B, EIF3G, EIF3I, EIF3C)	17.32	15.775	0.857	1
Brm-associated complex	23.2	21.8	0.858	1
TRAF6-MALT1 complex	22.55	17.29	0.858	1
ArgBP2a-CBL-PTK2B complex	16.685	15.51	0.859	1
CCNC-CDK3 complex	23.55	18.035	0.859	1
SMRT-SKIP-CBF1 complex	15.23	13.06	0.859	1
CCND2-CDK4 complex	18.07	14.8	0.86	1
TSG101-VPS37B-VPS28 complex	17.775	16.86	0.861	1
IKB(alpha)-RELA-cREL complex	21.4	16.01	0.861	1
MALT1 oligomer complex	22.55	17.2	0.862	1
Histone H3.1 complex	15.955	13.86	0.863	1
HSP90-CIP1-FKBPL complex	22.9	18.44	0.863	1
IKK-alpha--ER-alpha-AIB1 complex	23.4	16.365	0.864	1
Securin-separase complex	15.98	9.751	0.864	1
BASC (Ab 80) complex (BRCA1-associated genome surveillance complex)	17.64	15.22	0.865	1
STAT3 homodimer copmplex	35	21	0.865	1
MDC1-MRN-ATM-FANCD2 complex	18.19	16.46	0.865	1
ClpXP complex	24.6	18.79	0.865	1
IRF3-CBP complex	19.725	13	0.866	1
BASC complex (BRCA1-associated genome surveillance complex)	19.06	17.12	0.866	1
SNARE complex (VAMP2, SNAP25, STX1a, CPLX1)	27	0	0.868	1
SNARE complex (VAMP2, SNAP25, STX1a, CPLX2)	27	0	0.868	1
SNARE complex (VAMP2, SNAP25, STX1a, CPLX1, CPLX3)	27	0	0.868	1
SNARE complex (VAMP2, SNAP25, STX1a, CPLX3, CPLX4)	27	0	0.868	1
AFF1-MLLT1-CBX8 complex	18.535	11.82	0.869	1
CCND3-CDK4 complex	19.15	15.78	0.869	1
PCNA-p21 complex	40	22.7	0.871	1
NUMB-TP53-MDM2 complex	22.4	21.6	0.872	1
BRCC complex	17.65	13.575	0.872	1
EED-EZH-YY1 polycomb complex	28.9	20.2	0.873	1
LMO4-CREB complex	36	20.8	0.874	1
CRMP-MICAL-PlexinA1 complex, induced by SEMA3A	15.44	12.14	0.874	1
CNTF-CNTFR-gp130-LIFR complex	17.09	14.64	0.875	1
TIF1gamma-SMAD2-SMAD3 complex	23.1	19.53	0.876	1
RIAM-VASP complex	21.4	16.095	0.88	1
SCRIB-LGL2 complex	40	11.625	0.881	1
SKI-NCOR1-SIN3A-HDAC1 complex	16.6	16.61	0.882	1
DDEF1-CTTN-PXN complex	20.8	14.58	0.884	1
Respiratory chain complex I (incomplete intermediate), mitochondrial	19.13	16.08	0.885	1
CDK8-CyclinC-Mediator complex	24.95	21.3	0.886	1
Histone H3.3 complex	16.94	15.63	0.886	1
GIPC1-LHCGR complex	27	15.825	0.886	1
TNF-alpha/NF-kappa B signaling complex (CHUK, BTRC, NFKB2, PPP6C, REL, CUL1, IKBKE, SAPS2, SAPS1, ANKRD28, RELA, SKP1)	21.3	18.19	0.886	1
PKC-alpha-PLD1-PLC-gamma-2 signaling complex, lacritin stimulated	17.23	15.63	0.888	1
ITGA4-ITGB1-THBS1 complex	19.54	16.82	0.889	1
NR3C2-UBC9-SRC-1 complex	17.74	14.68	0.889	1
Respiratory chain complex I (early intermediate NDUFAF1 assembly), mitochondrial	18.605	15.16	0.89	1
KCNQ1 macromolecular complex	17.42	14.62	0.891	1
DNA polymerase alpha-primase complex	17.7	14.56	0.891	1
ITGA5-ITGB4 complex	19.69	15.89	0.891	1
EED-EZH polycomb complex	34	19.93	0.891	1
ESCRT-I complex	17.775	16.19	0.892	1
ITGA9-ITGB1-ADAM12 complex	17.79	13.94	0.892	1
LATS1-HTRA2-BIRC4 complex	17.92	15.86	0.893	1
Gamma-BAR-AP1 complex	18.35	15.8	0.895	1
Polycomb repressive complex 4 (PRC4)	30.05	20.3	0.898	1
ARC92-Mediator complex	17.985	16.625	0.9	1
HDAC1-associated core complex cI	21.2	19.065	0.901	1
ITGA2B-ITGB3-F11R complex	24.74	9.7885	0.901	1
ARC-L complex	17.47	16.51	0.902	1
Class C VPS/HOPS complex	18.96	15.59	0.902	1
RNA polymerase II complex, chromatin structure modifying	19.09	17.54	0.902	1
MCM complex	22.95	17.95	0.903	1
ITGA6-ITGB1-CYR61 complex	18.22	14.66	0.903	1
ITGA9-ITGB1-VEGFA complex	20.295	16.29	0.904	1
ClpX complex, hexameric	24.6	17.98	0.904	1
ITGA9-ITGB1-ADAM9 complex	19.69	16.43	0.905	1
p53-SP1 complex	22.4	21.6	0.905	1
RIN1-STAM2-HRS complex	26.5	14.615	0.905	1
NCOA6-DNA-PK-Ku-PARP1 complex	18.68	16.1	0.905	1
EXO1-MLH1-PCNA complex	24.3	19.54	0.907	1
RHOA-IP3R-TRPC1 complex	20.6	19.645	0.907	1
p300-CBP-p270 complex	20.8	20.5	0.907	1
NOD1 homodimer complex	14.7	9.926	0.907	1
CHUK-IKBKB-MAP3K14 complex	17.71	16.57	0.907	1
Affixin-actinin(alpha) complex	22.7	16.81	0.908	1
MURR1-NF(kappa)Bp65-IKBA complex	21.4	15.51	0.908	1
SF3A1-SF3A2-SF3A3 complex	28.6	16.7	0.91	1
GIPC1-NTRK1-RGS19 complex	27	15.055	0.91	1
LSm2-8 complex	40	17.85	0.912	1
p300-MDM2-p53 protein complex	22.2	21.6	0.914	1
CDC7-DBF7 complex	16.98	11.935	0.914	1
AOF2-AR complex	24.38	18.65	0.914	1
Ubiquitin E3 ligase (NFKBIA, BTRC, CUL1, SKP1A)	21.65	19.8	0.914	1
TNF-alpha/NF-kappa B signaling complex (SEC16A, CHUK, IKBKB, NFKB2, REL, IKBKG, MAP3K14, RELA, FBXW7, USP2)	18.97	16.28	0.914	1
MR-UBC9-SRC1 complex	18.28	16.31	0.916	1
LSm1-7 complex	40	17.85	0.918	1
CyclinD3-CDK4-CDK6-p21 complex	24.8	17.71	0.918	1
ARC complex	17.15	16.36	0.919	1
LSD1 complex	17.08	15.24	0.919	1
ITGA5-ITGB1-ADAM15 complex	19.69	14.815	0.919	1
BRCA1-BARD1-BACH1-DNA damage complex I	15.62	14.93	0.919	1
Ubiquitin E3 ligase (SKP1A, FBXW2, CUL1)	21.4	18.18	0.921	1
BNIP2-ARHGAP8 complex	21.06	15.5	0.923	1
IKKA-IKKB complex	17.71	16.565	0.923	1
LARC complex (LCR-associated remodeling complex)	20.75	19.96	0.925	1
CNS-P53 complex	22.2	21.6	0.925	1
ITGA10-ITGB1 complex	20.295	16.49	0.926	1
Beta-dystroglycan-caveolin-3 complex	18.965	14.52	0.929	1
E2F-6 complex	17.34	15.63	0.929	1
ITGA2-ITGB1 complex	18.88	15.05	0.929	1
NMI homodimer complex	16.605	8.3755	0.93	1
BRCA1-BARD1-BRCA2-DNA damage complex III	14.25	10.73	0.93	1
WIP-WASp-actin-myosin-IIa complex	19.51	17.73	0.931	1
ITGA8-ITGB1 complex	20.295	16.29	0.931	1
GNAQ-GEFT-RHOA complex	32.5	24.6	0.931	1
THRB-RXRB complex	24.55	16.495	0.931	1
Mediator complex 2	21.7	19.66	0.932	1
ITGB1-NRP1 complex	19.58	15.405	0.932	1
SMARCA2/BRM-BAF57-MECP2 complex	20.55	17.305	0.932	1
ITGA2-ITGB1-CHAD complex	18.88	15.015	0.933	1
Ubiquitin E3 ligase (SIAH1, SIP, SKP1A, TBL1X)	17.1	14.425	0.934	1
APH1A-PSEN1-NCSTN complex	28.35	16.01	0.934	1
BRCA1-SMAD3 complex	15.24	13.11	0.934	1
EIF3 complex (EIF3B, EIF3G, EIF3I)	21.195	16.32	0.934	1
CHUK-IKBKB-IKBKG complex	17.71	15.92	0.935	1
EIF3 complex (EIF3B, EIF3J, EIF3I)	28.9	18.245	0.935	1
I-kappa-B kinase (IKK) complex	17.71	15.92	0.935	1
SRC-1 complex	17.54	15.935	0.936	1
RNA-induced silencing complex, RISC	23.4	19.5	0.936	1
LAT2-ITGB1 complex	20.9	14.88	0.936	1
ITGA11-ITGB1-COL1A1 complex	19.38	15.94	0.936	1
Polycomb repressive complex 2 (PRC 2)	21.2	18.38	0.937	1
Polycomb repressive complex 3 (PRC3)	21.2	18.38	0.937	1
Polycomb repressive complex 2 (PRC2)	21.2	18.38	0.937	1
LSD1-CoREST complex	28.2	19.675	0.938	1
TFIIA complex	40	17.26	0.939	1
LIFR-LIF-gp130 complex	17.46	14.64	0.939	1
IKBKG-IKBKB complex	16.45	12.665	0.939	1
OGT-TRAK1-TRAK2 complex	22.35	16.35	0.94	1
BUB1-BUB3 complex	21.055	15.14	0.94	1
ITGAM-ITGB2-CD11 complex	13.335	8.041	0.94	1
CD8A-LCK complex	33	13.08	0.941	1
AXL homodimer complex	36	15.33	0.941	1
ITGA4-ITGB1-EMILIN1 complex	18.955	14.77	0.942	1
STAGA core complex (SPT3-TAF9-GCN5 acetyltransferase complex)	20.81	16.39	0.943	1
BLOC-3 (biogenesis of lysosome-related organelles complex 3)	16.78	10.66	0.944	1
BAX homo-oligomer complex	40	13.16	0.944	1
Bax homooligomeric complex, after apoptotic stimulation	40	13.16	0.944	1
SMURF2-SMAD3-SnoN complex, TGF(beta)-dependent	23.1	15.08	0.944	1
PlexinA1-NRP1 complex	19.37	13.21	0.944	1
PlexinA1-NRP1-SEMA3A complex	19.37	13.21	0.944	1
DCS complex (PTBP1, PTBP2, HNRPH1, HNRPF)	16.665	12.9	0.945	1
NAT complex	22.9	19.71	0.946	1
Ubiquitin E3 ligase (CDC34, CUL1, RBX1)	22.8	18.45	0.947	1
RBP-Jkappa-RING1-KyoT2 complex	34.1	17.625	0.95	1
MAD-MAX complex	25.1	18.28	0.95	1
p27-cyclinE-CDK2 complex	40	19.59	0.951	1
ITGA2b-ITGB3-TLN1 complex	20.365	16.9	0.951	1
Isocitrate dehydrogenase, cytoplasmic	34.5	20.5	0.952	1
p27-cyclinE-Cdk2 - Ubiquitin E3 ligase (SKP1A, SKP2, CUL1, CKS1B, RBX1) complex	22.15	19.34	0.952	1
ITGA4-ITGB1 complex	20.295	15.125	0.953	1
BMP4-TWSG1 complex	23.7	17.095	0.954	1
FARP2-NRP1-PlexinA1 complex	17.94	13.19	0.954	1
ITGA4-ITGB1-JAM2 complex	20.295	14.88	0.955	1
CBP-RARA-RXRA-DNA complex, ligand stimulated	17.34	15.47	0.955	1
IFP35-NMI complex	17.06	9.9185	0.956	1
ITGA4-ITGB1-CD63 complex	20.295	14.99	0.957	1
Stat1-alpha-dimer-CBP DNA-protein complex	17.565	15.88	0.957	1
DICER1-NCOA6-AGO2 complex	23	17.79	0.959	1
SEMA6D-PlexinA1-NRP1 complex	19.27	13.21	0.959	1
ITGA4-ITGB1-CD53 complex	18.77	13.84	0.96	1
SMAD1-CBP complex	17.59	15.89	0.961	1
MYOM1 homodimer complex	40	7.2655	0.962	1
mTOR-RICTOR complex	21.4	18.5	0.963	1
RICTOR-mTOR complex	21.4	18.5	0.963	1
mTORC2 complex (mTOR/FRAP1, LST8, mAVO3/RICTOR)	21.4	18.5	0.963	1
Heterodimer complex (CDK9, IL6ST)	18.665	16.22	0.963	1
ITGA1-ITGB1-COL6A3 complex	14.18	10.92	0.965	1
SMAD2-SKI-NCOR complex	19.33	16.41	0.965	1
TGF-beta receptor I-Axin-SMAD3 complex	21.075	17.41	0.966	1
Endoglin homodimer complex	16	5.448	0.967	1
GPI-GnT activity complex	17.53	11.715	0.968	1
Cell cycle kinase complex CDK2	40	21.6	0.968	1
Mediator complex 1	24.1	19.72	0.968	1
BRCA1-BARD1-UbcH5c complex	15.01	11.9	0.968	1
EXO1-MLH1-PMS2 complex	25.2	16.11	0.969	1
P-TEFb.1 complex	24	18.89	0.969	1
ITGA1-ITGB1-PTPN2 complex	18.86	15.725	0.969	1
CREBBP-SMAD3 hexameric complex	17.93	15.89	0.969	1
FHL2-p53-HIPK2 complex	22.4	21.1	0.97	1
ITGA4-ITGB1-CD47 complex	20.295	14.225	0.972	1
ITGA2-ITGB1-CD47 complex	18.88	14.55	0.973	1
MYC-MAX-BLOC1S1 complex	25.1	16.44	0.973	1
Respiratory chain complex I (intermediate II/230kD), mitochondrial	40	14.035	0.974	1
ITGA11-ITGB1 complex	19.69	15.52	0.974	1
Cell cycle kinase complex CDK5	40	21.15	0.975	1
MutL-beta complex	28.5	17.33	0.975	1
Heterotrimeric complex (CCNT1, CDK9, GRN)	19.71	14.405	0.975	1
SRC-3 complex	17.54	15.97	0.975	1
ITGA9-ITGB1-SPP1 complex	18.22	14.55	0.975	1
ITGA4-PXN-GIT1 complex	21.4	13.09	0.976	1
PCNA-MLH1-PMS1 complex	28.5	17.33	0.977	1
SIN3-ING1b complex II	23.6	21.6	0.977	1
CD98-LAT2-ITGB1 complex	23.75	15.47	0.977	1
P-TEFb-SKP2 complex	24	17.12	0.977	1
Emerin-actin-NMI complex	16.605	10.94	0.977	1
SMAD3-SKI-NCOR complex	17.11	15.86	0.978	1
CREBBP-SMAD2 hexameric complex	19.14	16.37	0.978	1
Cell cycle kinase complex CDK4	40	20.1	0.979	1
Prolyl 4-hydroxylase (alpha(I)-type)	32	19.66	0.979	1
ITGA2-ITGB1-COL6A3 complex	14.625	10.895	0.979	1
BAF complex	24.5	22.1	0.98	1
Prolyl 4-hydroxylase (alpha(III)-type)	40	16.425	0.98	1
p21(ras)GAP-Fyn-Lyn-Yes complex, thrombin stimulated	26.1	22.75	0.981	1
Axin-SMAD3 complex	18.765	16.04	0.981	1
APC-DLG4 complex	40	21.7	0.982	1
MYC-MAX complex	25.1	16.09	0.982	1
ITGA9-ITGB1-VEGFC complex	20.9	15.89	0.982	1
CBF1-HDAC1-SMRT complex	16.06	12.59	0.982	1
ABL2-HRAS-RIN1 complex	37	15.945	0.983	1
ITGA4-ITGB1-VCAM1 complex	16.13	13.195	0.983	1
PML-SMAD2/3-SARA complex	21.5	14.065	0.984	1
RAPTOR-mTOR complex	21.3	17.89	0.984	1
mTORC1 complex (mTOR/FRAP1, LST8, RAPTOR)	21.3	17.89	0.984	1
mTOR-signaling complex (FRAP1/mTOR, GBL, RAPTOR)	21.3	17.89	0.984	1
mTOR-RAPTOR complex	21.3	17.89	0.984	1
BRG1-SIN3A-HDAC containing SWI/SNF remodeling complex I	25.25	22.5	0.985	1
ITGB1-ITGA9 complex	22.35	15.69	0.985	1
ITGA9-ITGB1-FIGF complex	22.35	15.69	0.985	1
RAB5-EEA1 complex	26.7	16.635	0.985	1
mTOR-signaling complex	21.4	18.045	0.985	1
mTOR-signaling complex (mTOR/FRAP1, RAPTOR)	21.4	18.045	0.985	1
p300-CBP-p270-SWI/SNF complex	21.8	19.96	0.987	1
ITCH-FAM/USP9x complex	26.6	20.5	0.987	1
hMediator complex (MED23, CDK8, CCNC)	28.05	21.15	0.987	1
MKK4-ARRB2-ASK1 complex	20.8	18.31	0.988	1
Brg1-associated complex II	27.2	22.8	0.988	1
hMediator complex (MED23, CDK8, CCNC, MED7)	28.05	21.15	0.989	1
YWHAQ-CALM1-CABIN1 complex	19.16	15.765	0.99	1
MutL-alpha complex	28.5	18.01	0.991	1
MSH2-MSH6 complex	40	16.11	0.991	1
BRG1-SIN3A complex	24.2	21.7	0.991	1
NCOR2 complex	16.6	15.115	0.991	1
MutS-alpha complex	40	16.11	0.991	1
PCNA-MSH2-MSH6 complex	40	16.39	0.992	1
PCNA-MutS-alpha-DNA initial complex	40	16.39	0.992	1
SMRT core complex	16.29	12.07	0.992	1
Ubiquilin-proteasome complex	24.5	17.04	0.992	1
BRG1-associated complex	27.15	22.25	0.993	1
ITGA9-ITGB1-ADAM15 complex	22.35	14.55	0.993	1
SMAD3-SMAD4-CTCF protein-DNA complex	29.4	26.35	0.994	1
PINK1-MIRO2-Milton complex	23.95	12.95	0.994	1
MIRO2-Milton complex	26.05	12.78	0.994	1
SWI-SNF chromatin remodeling-related-BRCA1 complex	22.4	19.465	0.995	1
Axin-p53-HIPK2 complex	22.2	20.6	0.995	1
ITGA9-ITGB1-ADAM8 complex	23.8	15.05	0.995	1
mTORC2 complex (mTOR/FRAP1, LST8, mAVO3/RICTOR, SIN1)	22.2	18.565	0.995	1
MSH4-MSH5-GPS2 complex	40	18.87	0.996	1
ITGA9-ITGB1-VCAM1 complex	16.825	12.93	0.996	1
Sam68-p120GAP complex	40	24.1	0.996	1
RasGAP-AURKA/AURKB-survivin complex	33.5	21.7	0.996	1
ETS2-SMARCA4-INI1 complex	24.3	19.03	0.996	1
Emerin complex 1	21.35	18.19	0.996	1
Emerin-actin-NMI-(alphaII)spectrin complex	20.7	15.515	0.996	1
Emerin architectural complex	20.7	16.01	0.996	1
Brg1-associated complex I	26.6	21.5	0.997	1
P-TEFb.2 complex	24	14.98	0.997	1
WINAC complex	23.25	20.1	0.997	1
EBAFb complex	19.92	17.82	0.997	1
ASF1-interacting protein complex	23.05	14.4	0.997	1
ANCO1-HDAC3 complex	16.2	10.39	0.997	1
LMO4-gp130 complex	23.05	18.885	0.997	1
MSH2-MLH1-PMS2-PCNA DNA-repair initiation complex	29.1	17.64	0.998	1
MSH2-MLH1-PMS2 DNA-repair initiation complex	29.1	18.01	0.998	1
MSH2-MSH6-PMS1-MLH1 complex	29.1	16.55	0.998	1
p16-cyclin D2-CDK4 complex	25.4	18.32	0.998	1
APC-Axin-1-beta-catenin complex	32	19.65	0.998	1
DAXX-AXIN complex	17.46	12.22	0.998	1
NCOR complex	21.85	17.16	0.999	1
NUMAC complex (nucleosomal methylation activator complex)	26.85	20.6	0.999	1
NCOR-HDAC3 complex	22.85	17.73	0.999	1
EBAFa complex	27.15	21.7	0.999	1
MKK4-ARRB2-JNK3 complex	24.15	18.69	0.999	1
Kaiso-NCOR complex	20.12	16.64	0.999	1
SMAD2-SMAD4-FAST1 complex	29.9	25.8	0.999	1
AXIN-APC-betaCatenin-GSK3B complex	31.5	19.65	0.999	1
Daxx-Axin-p53 complex	22.2	20.25	0.999	1
SMRT complex	20.22	13.69	1	1
TSC1-TSC2 complex	25.6	13.84	1	1
PBAF complex (Polybromo- and BAF containing complex)	37.5	19.85	1	1
Ubiquitin E3 ligase (VHL, TCEB1, TCEB2, CUL2, RBX1)	28.95	22.1	1	1
ARF-Mule complex	19.35	15.8	1	1
MSH2-MSH6-PMS2-MLH1 complex	29.1	16.4	1	1
PCNA-MutS-alpha-MutL-alpha-DNA complex	29.1	16.505	1	1
Polycystin-1-E-cadherin-beta-catenin complex	32	11.76	1	1
Polycystin-1-E-cadherin-beta-catenin-Flotillin-2 complex	29.7	12.16	1	1
Ubiquitin E3 ligase (VHL, TCEB1, TCEB2, CUL2)	28.95	21.55	1	1
MRG15-PAM14-RB complex	40	22.7	1	1
MAF1 complex	40	22.7	1	1
SCRIB-APC complex	40	20.2	1	1
pRB-E2F-1 complex	40	22.4	1	1
Rb-tal-1-E2A-Lmo2-Ldb1 complex	40	21.3	1	1
NCOR1 complex	19.065	15.63	1	1
SMAD3/4-E2F4/5-p107-DP1 complex	29.4	18.515	1	1
DNMT1-RB1-HDAC1-E2F1 complex	40	19.26	1	1
TGF-beta-receptor-PAR6 complex	30.2	20.8	1	1
SMAD3-HEF1-APC10-CDH1 complex	40	15.315	1	1
ITGAE-ITGB7-CDH1 complex	40	12.07	1	1
MSH2/6-BLM-p53-RAD51 complex	22.4	20.5	1	1
SMAD3-SMAD4-cJun-cFos complex	29.6	21.1	1	1
Ectodermin-SMAD4 complex	29.85	19.8	1	1
SMAD3-SMAD4-SP1 complex	29.85	18.11	1	1
SMAD3-SMAD4-FOXO3-FOXG1 complex	29.7	19.09	1	1
SMAD3-SMAD4-cJUN complex	29.85	22.6	1	1
JUND-FOSB-SMAD3-SMAD4 complex	29.7	21.25	1	1
SMAD3-SMAD4-FOXO3 complex	29.7	19.1	1	1
SMAD3-SMAD4-FOXO1 complex	29.7	21	1	1
SMAD3-SMAD4-FOXO4 complex	29.9	18.04	1	1
RSmad complex	25.1	17.345	1	1
SMAD4-SMAD2-SMAD3 complex	29.6	23.8	1	1
DAXX-Axin-p53-HIPK2 complex	22.2	19.72	1	1
60S APC containing complex	34	17.7	1	1
TGF-beta receptor II-TGF-beta3 complex	32	18.535	1	1
TGF-beta receptor II-TGF-beta1 complex	34	19.205	1	1
TGF-beta receptor II-TGF-beta receptor I-TGF-beta1 complex	31	19.58	1	1
TGF-beta receptor II-TGF-beta receptor I-TGF-beta3 complex	28.85	19.15	1	1
TGF-beta-receptor type II homodimer complex	33.5	20.8	1	1
TGF-beta-receptor II-TGF-beta1 complex	34	19.205	1	1
SMAD4-SNO-SKI complex	29.6	18.11	1	1
SMAD4-SKI complex	29.6	19.92	1	1
SMAD4-SKI-NCOR complex	28.25	16.93	1	1
RB1-HDAC1-BRG1 complex	40	20.6	1	1
SKI-SMAD2-SMAD4 pentameric complex	29.4	21.65	1	1
SKI-SMAD3-SMAD4 pentameric complex	29.4	20.2	1	1
CREBBP-SMAD2-SMAD4 pentameric complex	28.65	17.105	1	1
CREBBP-SMAD3-SMAD4 pentameric complex	28.65	16.945	1	1
Rb-HDAC1 complex	40	22.45	1	1
SMAD3-SMAD4-cSKI, TGF(beta)-dependent	29.4	20.2	1	1
SMAD6-HOXC8 complex	40	18.52	1	1
SMAD6-HOXA9 complex	40	18.19	1	1
RB1(hypophosphorylated)-E2F4 complex	40	22.4	1	1
E2F1-Rb complex	40	22.4	1	1
RB1-TFAP2A complex	40	24.2	1	1
Polycystin-1 multiprotein complex (ACTN1, CDH1, SRC, JUP, VCL, CTNNB1, PXN, BCAR1, PKD1, PTK2, TLN1)	24	14.585	1	1
VHL-VDU1-TCEB1-TCEB2 complex	29.9	16.88	1	1
VHL-TCEB1-TCEB2 complex	31.5	18.095	1	1
VHL-TBP1-HIF1A complex	28.95	19.535	1	1
Cell-cell junction complex (CDH1-CTNNB1)	40	17.145	1	1
CDH1-CKS1B complex	40	15.295	1	1
CDH1-SKP2 complex	40	14.98	1	1
Emerin complex 24	40	18.57	1	1
CEBPE-E2F1-RB1 complex	40	22.4	1	1
TRIM27-RB1 complex	40	21.55	1	1
TGF-beta receptor-SMAD3 complex	27.4	20.9	1	1
PGAM5-KEAP1-NRF2 complex	23.15	18.3	1	1
